# Supplementary material for: Differential DNA methylation patterns in whole blood from ACPA-positive patients with DMARD-naïve rheumatoid arthritis at clinical disease onset
Source: Front Immunol. 2025 Jul 21;16:1488161. doi: 10.3389/fimmu.2025.1488161 (PMC12318994; doi:10.3389/fimmu.2025.1488161)
Supplement: Supplementary file 4 [file Table1.xlsx]

## Sheet: Supplementary Table 1
Supplementary table 1 : 16583 CpG sites differentially methylated for RA
ProbeID	Estimate	StdError	tValue	pValue	FDR	chr	pos	Relation_to_Island	UCSC_RefGene_Name	UCSC_RefGene_Group	meanRA	meanControl	diff
cg15162827	-0.843	0.097	-8.679	1.14e-15	7.87e-10	19	55897108	Island	RPL28;RPL28;RPL28;RPL28;RPL28	TSS200;TSS200;TSS200;TSS200;TSS200	0.0341739	0.0630129	-0.028839
cg04796146	-0.887	0.108	-8.237	1.14e-14	3.91e-09	6	28831735	Island			0.0263838	0.0460077	-0.0196239
cg27553372	-0.97	0.122	-7.941	5.71e-14	1.31e-08	12	120731091	OpenSea			0.0690197	0.121402	-0.0523825
cg13565382	-0.463	0.057	-8.146	1.25e-13	2.15e-08	10	63628787	OpenSea			0.691247	0.747434	-0.056187
cg16132339	0.568	0.074	7.627	3.36e-13	4.62e-08	22	24313637	N_Shelf	DDTL;DDT;DDT	3'UTR;3'UTR;3'UTR	0.827029	0.719662	0.107367
cg01511804	-0.638	0.083	-7.648	4.92e-13	5.63e-08	14	74318438	Island	PTGR2;PTGR2;PTGR2	TSS200;TSS200;TSS200	0.0383844	0.0724392	-0.0340548
cg08548498	-0.692	0.091	-7.635	8.17e-13	8.02e-08	20	43883546	OpenSea	SLPI	TSS1500	0.116302	0.282809	-0.166507
cg04378603	-1.296	0.161	-8.062	1.09e-12	9.38e-08	11	65266494	S_Shore	MALAT1	Body	0.0691401	0.195974	-0.126834
cg08185661	-0.466	0.063	-7.411	1.7e-12	1.3e-07	11	7273498	Island	SYT9	1stExon	0.110234	0.162804	-0.0525703
cg00985729	-0.514	0.07	-7.397	2.62e-12	1.8e-07	6	30712559	S_Shore	IER3	TSS1500	0.0924281	0.153265	-0.0608364
cg25636665	-0.484	0.066	-7.32	3.36e-12	1.97e-07	2	80549579	Island	CTNNA2;CTNNA2	Body;Body	0.060581	0.0894776	-0.0288966
cg13434361	0.72	0.098	7.327	3.44e-12	1.97e-07	6	27197402	OpenSea			0.733209	0.613709	0.1195
cg13315450	-0.811	0.108	-7.484	4.34e-12	2.3e-07	2	220114289	N_Shelf	STK16;STK16	Body;3'UTR	0.0503625	0.0974702	-0.0471077
cg09000583	-0.929	0.129	-7.193	5.45e-12	2.66e-07	17	46802888	Island	HOXB13	3'UTR	0.0223467	0.0471494	-0.0248027
cg03191045	1.534	0.214	7.165	6.24e-12	2.66e-07	20	36040903	OpenSea			0.0546134	0.0248749	0.0297386
cg26818735	2.199	0.305	7.217	6.64e-12	2.66e-07	7	19156621	Island	TWIST1	1stExon	0.0423466	0.0199067	0.0224399
cg14986395	-0.968	0.135	-7.161	7.08e-12	2.66e-07	3	49824225	Island	IP6K1;IP6K1	TSS1500;TSS1500	0.0238775	0.0684785	-0.044601
cg14817541	-1.076	0.15	-7.168	7.2e-12	2.66e-07	6	133563868	Island	EYA4;EYA4;EYA4	5'UTR;5'UTR;5'UTR	0.17789	0.396487	-0.218596
cg18247042	-0.784	0.108	-7.263	7.76e-12	2.66e-07	14	61116506	Island	SIX1	TSS1500	0.0294653	0.0584697	-0.0290044
cg08977639	-0.86	0.116	-7.408	7.94e-12	2.66e-07	16	1047820	Island			0.0508442	0.0852267	-0.0343824
cg25135198	-0.922	0.126	-7.316	8.11e-12	2.66e-07	6	170862522	N_Shore	PSMB1;TBP	TSS200;TSS1500	0.0308819	0.0690157	-0.0381338
cg09559352	0.665	0.094	7.115	8.93e-12	2.79e-07	16	15978691	N_Shelf	C16orf63	Body	0.691125	0.563246	0.127879
cg24295125	1.711	0.241	7.099	9.63e-12	2.84e-07	3	140950234	Island	ACPL2;ACPL2	TSS1500;TSS1500	0.0228501	0.0101521	0.0126979
cg26770187	-0.352	0.049	-7.173	1e-11	2.84e-07	3	14693171	Island	C3orf19	TSS200	0.0720779	0.103197	-0.0311192
cg21195395	0.614	0.086	7.174	1.05e-11	2.84e-07	19	5981162	S_Shelf			0.830079	0.734079	0.0959997
cg04804550	-0.499	0.069	-7.202	1.07e-11	2.84e-07	9	38424609	S_Shore	IGFBPL1	TSS200	0.0498575	0.0766347	-0.0267772
cg23455224	-0.978	0.135	-7.262	1.22e-11	3.1e-07	5	39075128	Island	RICTOR	TSS1500	0.0231563	0.0567531	-0.0335967
cg06967016	0.495	0.07	7.053	1.26e-11	3.1e-07	1	12039049	N_Shore	MFN2;MFN2	TSS1500;TSS1500	0.809949	0.736734	0.073215
cg06958567	-0.481	0.068	-7.087	1.38e-11	3.28e-07	18	52495541	N_Shore	RAB27B	TSS1500	0.0336159	0.0478595	-0.0142436
cg06841964	0.606	0.086	7.062	1.44e-11	3.3e-07	16	2635445	S_Shore	PDPK1;PDPK1	Body;Body	0.614632	0.484818	0.129814
cg23465749	-1.287	0.178	-7.251	1.63e-11	3.53e-07	12	46123553	Island	ARID2	TSS200	0.123096	0.241306	-0.11821
cg18532726	1.333	0.187	7.112	1.64e-11	3.53e-07	12	108079562	Island	PWP1	TSS200	0.0440716	0.0126908	0.0313808
cg20211362	0.4	0.057	7.015	1.75e-11	3.65e-07	2	221059443	OpenSea			0.777871	0.706876	0.0709949
cg06384533	-0.632	0.091	-6.972	2.05e-11	4.14e-07	6	31789846	OpenSea			0.0612852	0.0994459	-0.0381608
cg11468363	-0.938	0.133	-7.029	2.26e-11	4.45e-07	4	87857418	S_Shore	AFF1	5'UTR	0.0859354	0.162098	-0.0761628
cg07944381	0.537	0.076	7.031	2.51e-11	4.66e-07	6	31696100	Island	DDAH2	Body	0.839087	0.742904	0.0961826
cg27519693	0.682	0.098	6.947	2.61e-11	4.66e-07	19	46084524	N_Shelf	OPA3;OPA3	Body;Body	0.567293	0.420398	0.146895
cg18151858	-0.615	0.085	-7.262	2.62e-11	4.66e-07	13	21635991	S_Shore	LATS2	TSS1500	0.0539227	0.0976539	-0.0437312
cg14809932	0.804	0.114	7.041	2.64e-11	4.66e-07	6	29525723	S_Shelf	UBD	Body	0.658424	0.476061	0.182362
cg25404930	-0.515	0.073	-7.034	2.75e-11	4.73e-07	17	58212864	Island			0.0371218	0.0583054	-0.0211836
cg00625110	-0.512	0.072	-7.151	2.86e-11	4.8e-07	16	53741731	S_Shelf	FTO	Body	0.219826	0.356261	-0.136434
cg18965086	0.79	0.112	7.036	3.07e-11	5.02e-07	1	109619546	S_Shore	TAF13	TSS1500	0.804076	0.596736	0.20734
cg07962118	-0.413	0.06	-6.922	3.31e-11	5.28e-07	19	49631517	S_Shore	PPFIA3;PPFIA3	Body;Body	0.0558373	0.0725118	-0.0166745
cg17875102	0.551	0.08	6.889	3.38e-11	5.28e-07	6	33926023	OpenSea			0.443226	0.348943	0.0942824
cg01827581	0.671	0.095	7.076	3.58e-11	5.42e-07	12	123640508	OpenSea			0.83108	0.714681	0.116399
cg06536150	2.346	0.334	7.028	3.72e-11	5.42e-07	1	2458209	Island	PANK4	TSS200	0.0738395	0.0306196	0.0432199
cg24835539	-0.331	0.048	-6.88	3.83e-11	5.42e-07	15	79165346	Island	MORF4L1;MORF4L1;MORF4L1;MORF4L1;MORF4L1;MORF4L1;MORF4L1;MORF4L1;MORF4L1;MORF4L1	5'UTR;5'UTR;1stExon;1stExon;1stExon;1stExon;1stExon;5'UTR;5'UTR;5'UTR	0.0729021	0.0920075	-0.0191053
cg27412506	0.471	0.067	7.023	3.84e-11	5.42e-07	15	22954633	OpenSea	CYFIP1;CYFIP1	Body;TSS1500	0.824414	0.753691	0.0707225
cg04569429	-0.572	0.082	-7.003	3.86e-11	5.42e-07	17	37024625	N_Shore	LASP1	TSS1500	0.127529	0.204425	-0.0768963
cg08211722	-0.774	0.11	-7.006	4.08e-11	5.61e-07	22	50708924	Island	MAPK11	TSS200	0.0219811	0.0454568	-0.0234757
cg23354319	-0.794	0.114	-6.943	4.29e-11	5.79e-07	12	6772506	Island	ING4;ING4;ING4;ING4;ING4;ING4	TSS200;TSS200;TSS200;TSS200;TSS200;TSS200	0.0479286	0.130485	-0.0825564
cg10742797	0.557	0.081	6.858	4.77e-11	6.3e-07	1	28672949	OpenSea			0.468838	0.346066	0.122772
cg09295063	-0.5	0.073	-6.821	5.45e-11	7.07e-07	11	118436662	OpenSea	C11orf60;C11orf60;C11orf60;C11orf60	5'UTR;5'UTR;1stExon;1stExon	0.028605	0.0374435	-0.0088385
cg16476975	-0.509	0.074	-6.914	6.39e-11	8.04e-07	7	155164995	Island			0.0443029	0.0682507	-0.0239478
cg06612023	-0.48	0.07	-6.834	6.43e-11	8.04e-07	6	28603407	S_Shore			0.0624535	0.0857737	-0.0233202
cg13491462	-0.475	0.07	-6.778	6.58e-11	8.07e-07	6	1384491	Island			0.0619815	0.0925163	-0.0305349
cg06998238	-0.328	0.048	-6.796	6.71e-11	8.07e-07	19	9695323	Island	ZNF121	TSS200	0.0650152	0.0808306	-0.0158154
cg05889321	-0.669	0.096	-6.975	6.94e-11	8.07e-07	10	97416837	S_Shore	ALDH18A1;ALDH18A1	TSS1500;TSS1500	0.0397318	0.0714063	-0.0316745
cg27443867	2.35	0.343	6.859	7.24e-11	8.07e-07	10	43725376	Island	RASGEF1A	5'UTR	0.0989661	0.0374287	0.0615374
cg25466091	-0.545	0.08	-6.838	7.3e-11	8.07e-07	16	1823195	Island	NME3;EME2;MRPS34;MRPS34	TSS1500;TSS200;TSS200;TSS200	0.0237557	0.0341762	-0.0104205
cg22751080	-0.937	0.139	-6.763	7.32e-11	8.07e-07	17	45726749	Island	KPNB1	TSS1500	0.0166725	0.0435026	-0.0268301
cg25561290	1.423	0.21	6.761	7.38e-11	8.07e-07	1	45265852	Island	PLK3	TSS200	0.0269422	0.0148543	0.0120878
cg19612048	-0.703	0.104	-6.759	7.4e-11	8.07e-07	15	44580896	Island	CASC4;CASC4	TSS200;TSS200	0.108999	0.175764	-0.066765
cg04432965	-0.483	0.07	-6.863	7.92e-11	8.51e-07	1	109825781	Island	PSRC1;PSRC1;PSRC1;PSRC1;PSRC1;PSRC1	5'UTR;5'UTR;5'UTR;1stExon;1stExon;1stExon	0.0590068	0.0856626	-0.0266557
cg00272903	-0.688	0.097	-7.066	8.14e-11	8.62e-07	16	28300253	N_Shelf			0.41151	0.572839	-0.16133
cg00020052	-0.453	0.066	-6.82	8.81e-11	9.17e-07	2	68546899	Island	CNRIP1;CNRIP1;CNRIP1;CNRIP1	1stExon;1stExon;5'UTR;5'UTR	0.0401763	0.059155	-0.0189787
cg07205857	0.513	0.076	6.727	8.94e-11	9.17e-07	16	455057	S_Shelf	DECR2	Body	0.844356	0.757832	0.0865233
cg26647332	-1.007	0.149	-6.764	9.12e-11	9.22e-07	10	31073467	N_Shore			0.0433179	0.0716522	-0.0283342
cg16915821	1.032	0.149	6.936	9.86e-11	9.83e-07	11	12030187	Island	DKK3;DKK3;DKK3	TSS200;5'UTR;5'UTR	0.0282694	0.00893707	0.0193323
cg27219276	0.552	0.078	7.067	1e-10	9.83e-07	7	150077602	S_Shore	ZNF775	5'UTR	0.745963	0.655541	0.0904229
cg27069054	-0.74	0.11	-6.7	1.05e-10	1.02e-06	19	7459845	Island	ARHGEF18	TSS200	0.0161702	0.0250076	-0.0088374
cg23742080	-0.775	0.112	-6.899	1.07e-10	1.02e-06	21	34864091	Island	DNAJC28;DNAJC28	TSS200;TSS1500	0.0166284	0.0314316	-0.0148033
cg00111466	3.715	0.555	6.69	1.11e-10	1.05e-06	2	47918027	Island			0.652072	0.280083	0.371989
cg07310930	0.552	0.083	6.687	1.16e-10	1.07e-06	3	50269336	N_Shelf			0.813608	0.714158	0.0994496
cg25953727	-0.32	0.048	-6.695	1.18e-10	1.08e-06	1	207224090	Island	YOD1	1stExon	0.045793	0.0530366	-0.00724358
cg22389545	-0.68	0.102	-6.699	1.25e-10	1.13e-06	2	234179183	OpenSea	ATG16L1;ATG16L1;ATG16L1;ATG16L1;ATG16L1	Body;Body;Body;Body;Body	0.158973	0.239173	-0.0802003
cg25702480	0.497	0.072	6.865	1.28e-10	1.13e-06	12	28731535	OpenSea			0.748524	0.644664	0.10386
cg22870994	-0.2	0.03	-6.693	1.28e-10	1.13e-06	11	71340352	OpenSea			0.394894	0.425252	-0.0303585
cg21097199	-0.867	0.129	-6.719	1.31e-10	1.14e-06	3	121264819	Island	POLQ;POLQ	1stExon;5'UTR	0.0675486	0.125319	-0.05777
cg13673567	-0.597	0.089	-6.702	1.47e-10	1.26e-06	20	60942518	Island	LAMA5	TSS200	0.0338535	0.0494853	-0.0156318
cg07401792	-0.746	0.11	-6.766	1.48e-10	1.26e-06	6	137539816	N_Shore	IFNGR1	Body	0.0725499	0.12914	-0.0565898
cg08243778	-0.455	0.068	-6.65	1.51e-10	1.27e-06	1	212458726	Island	PPP2R5A	TSS200	0.0301749	0.043773	-0.0135981
cg27518582	-0.423	0.063	-6.718	1.54e-10	1.28e-06	19	42133416	OpenSea	CEACAM4;CEACAM4	1stExon;5'UTR	0.0630922	0.0988074	-0.0357152
cg15264083	1.835	0.272	6.749	1.56e-10	1.28e-06	12	4382980	N_Shore	CCND2;CCND2	1stExon;5'UTR	0.0383556	0.0147332	0.0236223
cg11640275	-0.695	0.105	-6.642	1.78e-10	1.43e-06	17	32582128	OpenSea	CCL2	TSS200	0.0347228	0.0653475	-0.0306247
cg12702368	0.544	0.082	6.614	1.79e-10	1.43e-06	1	86035283	OpenSea	DDAH1	5'UTR	0.674853	0.498881	0.175972
cg21995682	-0.615	0.093	-6.619	1.89e-10	1.47e-06	6	116989978	OpenSea	ZUFSP	TSS200	0.0315445	0.0512988	-0.0197543
cg11137799	-0.69	0.105	-6.601	1.91e-10	1.47e-06	17	40834503	N_Shore	CCR10;CNTNAP1	TSS1500;TSS200	0.0426742	0.0693014	-0.0266272
cg15441325	-0.509	0.077	-6.629	1.92e-10	1.47e-06	3	106959341	N_Shore	LOC344595;LOC100302640;LOC344595	TSS200;Body;TSS200	0.0246677	0.0387936	-0.014126
cg15676241	-0.317	0.048	-6.62	1.92e-10	1.47e-06	5	52285231	Island	ITGA2;ITGA2	1stExon;5'UTR	0.0609209	0.0792508	-0.0183299
cg14903832	2.006	0.304	6.603	1.94e-10	1.47e-06	2	198318098	Island	COQ10B	TSS200	0.0737907	0.0223098	0.0514809
cg21142447	0.354	0.053	6.722	1.99e-10	1.49e-06	20	31803710	OpenSea	C20orf71;C20orf71	TSS1500;TSS1500	0.650394	0.567608	0.0827857
cg07318287	-0.507	0.077	-6.63	2.14e-10	1.59e-06	1	154377429	N_Shore	IL6R;IL6R	TSS1500;TSS1500	0.0319635	0.047706	-0.0157424
cg16705697	0.669	0.102	6.568	2.32e-10	1.69e-06	11	134731585	OpenSea			0.793114	0.639454	0.15366
cg25801988	2.239	0.341	6.563	2.37e-10	1.72e-06	20	9487423	Island			0.118182	0.0384457	0.0797362
cg15488143	0.398	0.061	6.562	2.45e-10	1.76e-06	7	128924101	OpenSea	AHCYL2;AHCYL2	Body;Body	0.793901	0.738419	0.0554816
cg19509393	-0.792	0.114	-6.965	2.52e-10	1.77e-06	2	177016490	Island	HOXD4	1stExon	0.0658647	0.130458	-0.0645931
cg14871269	-0.693	0.105	-6.611	2.53e-10	1.77e-06	13	103054309	S_Shore	FGF14	TSS200	0.14832	0.253005	-0.104686
cg02529035	-0.472	0.071	-6.631	2.55e-10	1.77e-06	2	220377885	Island	ACCN4;ACCN4	TSS1500;TSS1500	0.0494974	0.0794359	-0.0299385
cg18535011	-0.453	0.067	-6.764	2.62e-10	1.8e-06	5	31194448	S_Shore	CDH6	5'UTR	0.0611742	0.0960653	-0.0348911
cg14022721	-0.308	0.047	-6.575	2.67e-10	1.8e-06	22	25507536	Island	KIAA1671	Body	0.0718204	0.100119	-0.0282991
cg25670839	-0.291	0.044	-6.567	2.67e-10	1.8e-06	19	52531956	S_Shore	ZNF614	TSS1500	0.0540678	0.0679266	-0.0138587
cg05614058	-0.695	0.106	-6.551	2.75e-10	1.84e-06	19	48949061	Island	GRWD1;GRWD1	1stExon;5'UTR	0.0180738	0.0414491	-0.0233753
cg11843188	2.697	0.413	6.527	2.91e-10	1.91e-06	11	102322558	Island	TMEM123	Body	0.121194	0.0506961	0.0704979
cg26179948	-0.666	0.102	-6.559	2.91e-10	1.91e-06	7	28220645	S_Shore	JAZF1	TSS1500	0.0324714	0.0458699	-0.0133985
cg15854724	0.413	0.063	6.53	3.11e-10	2e-06	5	68710435	N_Shore	MARVELD2;MARVELD2;RAD17;RAD17;RAD17;RAD17;RAD17;RAD17;RAD17;RAD17;RAD17	TSS1500;TSS1500;3'UTR;3'UTR;3'UTR;3'UTR;3'UTR;3'UTR;3'UTR;3'UTR;3'UTR	0.711538	0.63549	0.0760482
cg01163071	0.405	0.062	6.538	3.12e-10	2e-06	16	46881511	S_Shelf			0.689267	0.624696	0.0645708
cg08687137	2.514	0.386	6.518	3.16e-10	2.01e-06	11	62389499	Island	B3GAT3	TSS200	0.139707	0.0355268	0.10418
cg14608074	0.525	0.08	6.546	3.18e-10	2.01e-06	6	150922513	S_Shore	PLEKHG1	5'UTR	0.513345	0.398893	0.114452
cg18953104	-0.955	0.146	-6.533	3.24e-10	2.03e-06	6	139613145	OpenSea	TXLNB;TXLNB	5'UTR;1stExon	0.167054	0.284671	-0.117617
cg15719025	-0.384	0.059	-6.505	3.36e-10	2.06e-06	1	28879147	N_Shore	TRNAU1AP;TRNAU1AP	TSS1500;TSS1500	0.106927	0.144472	-0.0375452
cg06410057	-0.623	0.096	-6.523	3.38e-10	2.06e-06	8	25907218	S_Shore			0.0421937	0.0664357	-0.0242421
cg07195224	-0.602	0.087	-6.884	3.39e-10	2.06e-06	1	159047034	OpenSea	AIM2	TSS1500	0.0550615	0.112959	-0.057898
cg10675138	-0.315	0.047	-6.719	3.41e-10	2.06e-06	6	166075504	Island	PDE10A;PDE10A;PDE10A;PDE10A	5'UTR;1stExon;5'UTR;1stExon	0.131932	0.169161	-0.0372296
cg24664689	-0.342	0.053	-6.519	3.69e-10	2.21e-06	8	11058690	Island	XKR6	1stExon	0.0581811	0.0775361	-0.019355
cg27310163	-0.746	0.113	-6.626	3.75e-10	2.22e-06	2	113342241	Island	CHCHD5	Body	0.0226213	0.0431728	-0.0205515
cg27160171	0.414	0.064	6.48	3.81e-10	2.24e-06	13	45237985	OpenSea			0.619951	0.527952	0.0919988
cg00592058	-0.349	0.053	-6.534	3.96e-10	2.31e-06	6	40996075	Island	UNC5CL	3'UTR	0.0460016	0.0569282	-0.0109266
cg00897144	-0.392	0.06	-6.497	4.03e-10	2.33e-06	13	31287507	OpenSea	ALOX5AP	TSS200	0.0562594	0.0830615	-0.0268022
cg03086376	-0.354	0.055	-6.489	4.08e-10	2.34e-06	16	1876114	Island	HAGH;HAGH;FAHD1;FAHD1;FAHD1	Body;5'UTR;TSS1500;TSS1500;TSS1500	0.0340383	0.0469646	-0.0129263
cg05333723	-0.669	0.103	-6.466	4.23e-10	2.4e-06	1	1950743	Island	GABRD	TSS200	0.0229314	0.0463043	-0.0233729
cg18150300	-0.831	0.128	-6.476	4.45e-10	2.51e-06	17	71187853	N_Shore	COG1	TSS1500	0.0377499	0.0640577	-0.0263079
cg16308174	-0.469	0.072	-6.475	4.58e-10	2.53e-06	11	70049109	Island	FADD	TSS200	0.035453	0.0550596	-0.0196066
cg07896268	-0.305	0.047	-6.479	4.6e-10	2.53e-06	17	72428187	Island	GPRC5C	1stExon	0.0917353	0.113842	-0.0221062
cg19455335	-0.341	0.053	-6.474	4.6e-10	2.53e-06	8	22457658	Island	C8orf58	Body	0.0528669	0.072588	-0.0197211
cg06947320	-0.583	0.09	-6.492	5.02e-10	2.74e-06	19	13885251	Island	C19orf53	TSS200	0.0340335	0.0575628	-0.0235292
cg05792169	-0.575	0.088	-6.549	5.09e-10	2.76e-06	15	85874227	OpenSea			0.0792335	0.111676	-0.0324423
cg19220607	0.317	0.047	6.683	5.35e-10	2.87e-06	19	36365307	N_Shore	APLP1;APLP1	Body;Body	0.651399	0.560118	0.0912813
cg23260799	-0.295	0.046	-6.444	5.39e-10	2.87e-06	11	451101	Island	PTDSS2	Body	0.0930106	0.122675	-0.0296646
cg05119831	-0.457	0.071	-6.467	5.46e-10	2.88e-06	7	158380179	Island	PTPRN2;PTPRN2;PTPRN2	Body;Body;Body	0.095265	0.135903	-0.0406378
cg05682745	0.647	0.101	6.422	5.49e-10	2.88e-06	7	104772345	OpenSea	SRPK2;SRPK2	Body;Body	0.773778	0.64834	0.125438
cg09563120	-0.553	0.085	-6.482	5.6e-10	2.92e-06	10	102819893	N_Shore	KAZALD1	TSS1500	0.0455748	0.0855446	-0.0399698
cg11487663	-0.338	0.052	-6.446	5.77e-10	2.96e-06	12	66582796	Island	IRAK3;IRAK3	TSS200;TSS200	0.0723138	0.101982	-0.0296685
cg02646433	-0.658	0.102	-6.476	5.77e-10	2.96e-06	3	99218170	OpenSea			0.150795	0.228418	-0.077623
cg16104446	-0.338	0.052	-6.455	5.9e-10	3.01e-06	8	48873951	S_Shore	MCM4;MCM4;PRKDC;PRKDC	Body;Body;TSS1500;TSS1500	0.0441932	0.0661118	-0.0219186
cg18568634	-0.822	0.127	-6.467	5.99e-10	3.03e-06	7	96641456	OpenSea	DLX6AS	Body	0.196556	0.305949	-0.109393
ch.14.1823318F	0.307	0.047	6.486	6.03e-10	3.03e-06	14	104122508	OpenSea	KLC1;KLC1;KLC1	Body;Body;Body	0.0456671	0.0341818	0.0114854
cg11079354	-0.506	0.078	-6.471	6.15e-10	3.05e-06	6	27740361	OpenSea			0.0387528	0.0762735	-0.0375207
cg05320259	-0.348	0.054	-6.434	6.16e-10	3.05e-06	20	25370897	Island	ABHD12;ABHD12	Body;Body	0.0407978	0.0568022	-0.0160044
cg09217522	-0.433	0.067	-6.424	6.43e-10	3.16e-06	12	21655108	S_Shore	RECQL;RECQL;GOLT1B	TSS1500;TSS1500;Body	0.0377352	0.0533278	-0.0155925
cg04620418	-0.369	0.057	-6.439	6.49e-10	3.16e-06	8	65282285	Island			0.0774298	0.109079	-0.0316495
cg21831587	-0.762	0.119	-6.384	6.66e-10	3.23e-06	7	74267412	Island	GTF2IRD2	5'UTR	0.0151093	0.0302632	-0.0151539
cg18065516	0.525	0.082	6.398	6.71e-10	3.23e-06	11	106159835	OpenSea			0.568734	0.448705	0.12003
cg07914629	-0.73	0.113	-6.476	6.77e-10	3.23e-06	2	44589600	S_Shore	PREPL;PREPL;PREPL;C2orf34;PREPL	TSS1500;TSS1500;TSS1500;Body;TSS1500	0.0357648	0.0668025	-0.0310377
cg12446143	0.457	0.071	6.391	6.82e-10	3.24e-06	1	230193005	OpenSea	GALNT2	TSS1500	0.71308	0.597852	0.115229
cg10233532	-0.488	0.076	-6.394	6.97e-10	3.29e-06	3	139062823	N_Shore	MRPS22	TSS200	0.0255859	0.0365272	-0.0109414
cg24003632	-0.714	0.108	-6.62	7.37e-10	3.45e-06	12	66563416	Island	TMBIM4	Body	0.0257587	0.0405936	-0.014835
cg25367758	-0.46	0.071	-6.458	7.52e-10	3.49e-06	19	588447	Island	HCN2	TSS1500	0.104904	0.158405	-0.0535009
cg03861496	-0.328	0.052	-6.363	7.67e-10	3.51e-06	19	1248371	Island	MIDN	TSS200	0.0795457	0.0961041	-0.0165584
cg03919766	-0.503	0.078	-6.418	7.68e-10	3.51e-06	9	134608778	OpenSea	RAPGEF1;RAPGEF1	Body;Body	0.0902909	0.148022	-0.0577309
cg22962396	-0.521	0.081	-6.448	7.77e-10	3.51e-06	19	3762602	N_Shore	MRPL54;APBA3	TSS200;TSS1500	0.0447383	0.0779936	-0.0332553
cg05308617	-0.583	0.09	-6.455	7.78e-10	3.51e-06	3	137906066	Island	ARMC8;ARMC8;ARMC8	TSS200;TSS200;TSS200	0.0343289	0.0598698	-0.0255409
cg10633746	-0.372	0.058	-6.41	7.81e-10	3.51e-06	17	18164442	Island	SMCR7;SMCR7;SMCR7;SMCR7	5'UTR;5'UTR;1stExon;5'UTR	0.0682578	0.101496	-0.0332386
cg14763497	-0.703	0.11	-6.415	8.33e-10	3.72e-06	18	72702709	OpenSea	ZNF407	Body	0.0718882	0.186118	-0.11423
cg01712452	0.533	0.083	6.436	8.4e-10	3.73e-06	20	56736072	OpenSea	C20orf85	3'UTR	0.786387	0.701557	0.0848298
cg18875696	-0.508	0.079	-6.457	8.53e-10	3.76e-06	3	38310168	OpenSea	SLC22A13	Body	0.180729	0.310157	-0.129428
cg07703690	0.58	0.091	6.393	9.04e-10	3.96e-06	11	27062963	OpenSea	BBOX1	5'UTR	0.7561	0.649974	0.106126
cg01466298	-0.788	0.123	-6.388	9.12e-10	3.97e-06	6	89826950	N_Shore	SFRS13B	Body	0.0820551	0.139874	-0.0578188
cg10466548	-0.306	0.048	-6.346	9.42e-10	4.07e-06	16	10965217	OpenSea			0.0570885	0.079433	-0.0223444
cg19853194	-0.303	0.047	-6.393	9.54e-10	4.08e-06	18	9913725	Island	VAPA;VAPA	TSS1500;TSS1500	0.0546616	0.077348	-0.0226864
cg17479598	0.611	0.095	6.407	9.56e-10	4.08e-06	1	240815583	OpenSea	MIR1273E	Body	0.689868	0.570035	0.119833
cg02012806	0.629	0.098	6.424	9.68e-10	4.09e-06	15	76806962	OpenSea	SCAPER;SCAPER	Body;Body	0.808695	0.712258	0.096437
cg04665118	-0.892	0.141	-6.329	9.72e-10	4.09e-06	1	46806770	Island	NSUN4;NSUN4;NSUN4;NSUN4;NSUN4;NSUN4	TSS200;TSS200;Body;Body;Body;Body	0.0283158	0.0764416	-0.0481258
cg20114732	-0.578	0.091	-6.379	9.74e-10	4.09e-06	6	166579135	N_Shore	T	Body	0.0917029	0.134398	-0.0426953
cg19641644	-0.273	0.043	-6.346	1.06e-09	4.43e-06	7	44365627	S_Shore	CAMK2B;CAMK2B;CAMK2B;CAMK2B;CAMK2B;CAMK2B;CAMK2B;CAMK2B	TSS1500;TSS1500;TSS1500;TSS1500;TSS1500;TSS1500;TSS1500;TSS1500	0.0882697	0.115518	-0.0272479
cg03137792	0.376	0.06	6.31	1.07e-09	4.45e-06	6	7204780	OpenSea	RREB1;RREB1;RREB1;RREB1	Body;Body;Body;Body	0.877018	0.834215	0.042803
cg22373472	0.266	0.042	6.399	1.08e-09	4.46e-06	19	6494929	N_Shore	MIR220B;TUBB4	TSS1500;3'UTR	0.777965	0.718023	0.0599419
cg03402794	-0.884	0.138	-6.385	1.1e-09	4.49e-06	13	27825294	N_Shore	RPL21;RPL21P28	TSS1500;TSS1500	0.0274939	0.0476701	-0.0201762
cg14629032	-0.582	0.091	-6.369	1.1e-09	4.49e-06	9	94185528	N_Shore	NFIL3	5'UTR	0.0547798	0.0803567	-0.0255769
cg24688446	-0.522	0.083	-6.31	1.11e-09	4.5e-06	11	8986391	Island	TMEM9B;TMEM9B;TMEM9B;TMEM9B-AS1	TSS200;TSS200;5'UTR;Body	0.0386444	0.0551561	-0.0165116
cg01910249	-0.74	0.116	-6.385	1.14e-09	4.6e-06	15	52821541	Island	MYO5A;MYO5A	TSS1500;TSS1500	0.0214553	0.0427867	-0.0213314
cg02381279	-0.503	0.079	-6.381	1.16e-09	4.62e-06	19	16394366	N_Shore			0.154935	0.280743	-0.125808
cg05607401	-0.51	0.081	-6.314	1.16e-09	4.62e-06	19	39826693	OpenSea	GMFG;GMFG	5'UTR;1stExon	0.094465	0.151714	-0.057249
cg22776125	-0.257	0.041	-6.293	1.19e-09	4.72e-06	6	167041314	Island	RPS6KA2;RPS6KA2	TSS1500;Body	0.103416	0.127331	-0.0239146
cg06045225	-0.317	0.05	-6.337	1.2e-09	4.72e-06	5	65892993	Island	MAST4;MAST4	Body;Body	0.0624091	0.0903674	-0.0279583
cg05491852	-0.382	0.06	-6.379	1.22e-09	4.77e-06	1	3663832	Island	KIAA0495;KIAA0495	1stExon;5'UTR	0.0580389	0.0868119	-0.028773
cg01893041	-0.408	0.065	-6.323	1.23e-09	4.77e-06	5	67583972	N_Shore	PIK3R1;PIK3R1	Body;TSS1500	0.0445953	0.0687554	-0.02416
cg19917744	-0.709	0.111	-6.407	1.24e-09	4.77e-06	2	208890468	S_Shore	PLEKHM3	TSS200	0.0354657	0.07048	-0.0350142
cg18652941	-0.286	0.045	-6.293	1.24e-09	4.78e-06	11	35160892	Island	CD44;CD44;CD44;CD44;CD44	1stExon;1stExon;1stExon;1stExon;1stExon	0.0684343	0.0870055	-0.0185711
cg15686334	-0.335	0.053	-6.306	1.25e-09	4.78e-06	8	60030291	Island	TOX	Body	0.0448852	0.0535814	-0.00869619
ch.1.3128389F	-0.955	0.151	-6.326	1.26e-09	4.78e-06	1	160061098	OpenSea			0.0335041	0.0995411	-0.066037
cg14121103	-0.352	0.056	-6.337	1.32e-09	4.97e-06	3	43731973	N_Shore	ABHD5	TSS1500	0.0612736	0.0837156	-0.0224421
cg01025762	-0.43	0.069	-6.272	1.34e-09	5e-06	7	107531363	N_Shore	DLD	TSS1500	0.0270613	0.0361813	-0.00911997
cg09740903	-0.748	0.119	-6.296	1.34e-09	5e-06	12	99040199	S_Shore	IKBIP;IKBIP;IKBIP;APAF1;APAF1;APAF1;APAF1;APAF1	TSS1500;TSS1500;TSS1500;5'UTR;5'UTR;5'UTR;5'UTR;5'UTR	0.0999762	0.17442	-0.0744437
cg03823494	-0.414	0.066	-6.274	1.35e-09	5e-06	19	46273274	Island	SIX5;DMPK;DMPK;DMPK;DMPK;DMPK;DMPK;DMPK	TSS1500;3'UTR;3'UTR;3'UTR;3'UTR;3'UTR;3'UTR;3'UTR	0.0397408	0.0548189	-0.0150781
cg01091565	0.445	0.071	6.259	1.36e-09	5.03e-06	15	90294762	S_Shore	MESP1	TSS1500	0.74825	0.652241	0.0960096
cg15560337	0.373	0.059	6.312	1.37e-09	5.04e-06	7	123484898	OpenSea	HYAL4	TSS1500	0.776634	0.667626	0.109008
cg07091355	-0.758	0.119	-6.362	1.38e-09	5.05e-06	11	33891733	S_Shore	LMO2;LMO2;LMO2	TSS1500;TSS1500;5'UTR	0.0455377	0.0835407	-0.0380029
cg12415720	-0.713	0.113	-6.308	1.39e-09	5.05e-06	13	39613327	S_Shore	C13orf23;C13orf23;NHLRC3;NHLRC3	TSS1500;TSS1500;Body;Body	0.0787498	0.13966	-0.0609101
cg17977474	0.428	0.066	6.515	1.41e-09	5.1e-06	19	14073064	Island	RFX1	3'UTR	0.755733	0.687599	0.0681339
cg14130977	-0.547	0.088	-6.243	1.49e-09	5.38e-06	22	19711023	Island	GP1BB;SEPT5	TSS200;3'UTR	0.044336	0.0649549	-0.020619
cg02073427	-0.514	0.082	-6.294	1.51e-09	5.41e-06	10	15252052	N_Shelf			0.0295983	0.0449772	-0.0153789
cg11761102	0.802	0.127	6.292	1.54e-09	5.48e-06	3	120913195	OpenSea	STXBP5L;STXBP5L	Body;Body	0.667117	0.446652	0.220465
cg18926021	-0.602	0.097	-6.234	1.56e-09	5.52e-06	15	89787293	Island	FANCI;FANCI	5'UTR;5'UTR	0.0272886	0.0404865	-0.0131979
cg04035728	-0.786	0.125	-6.264	1.56e-09	5.52e-06	8	27323467	S_Shelf	CHRNA2	Body	0.157413	0.231805	-0.0743921
cg08957018	-0.546	0.087	-6.285	1.63e-09	5.73e-06	22	42487540	S_Shore	NDUFA6	TSS1500	0.0306934	0.057044	-0.0263506
cg14373220	-0.714	0.111	-6.416	1.66e-09	5.78e-06	14	102357944	Island	PPP2R5C;PPP2R5C;PPP2R5C;PPP2R5C;PPP2R5C	Body;Body;Body;Body;Body	0.54826	0.670271	-0.122011
cg03347890	0.584	0.094	6.216	1.75e-09	6.08e-06	2	42103919	OpenSea	LOC388942	TSS1500	0.725539	0.633879	0.0916597
cg16058444	-0.533	0.083	-6.405	1.77e-09	6.12e-06	11	28128726	N_Shelf	KIF18A;METTL15;METTL15;METTL15	5'UTR;TSS1500;TSS1500;TSS1500	0.315196	0.39513	-0.079934
cg12428043	-0.296	0.048	-6.225	1.79e-09	6.16e-06	7	30634764	Island	GARS	Body	0.0729326	0.0881586	-0.0152259
cg17872658	0.352	0.057	6.207	1.83e-09	6.23e-06	17	78856861	N_Shore	RPTOR;RPTOR	Body;Body	0.838937	0.788405	0.0505319
cg02731193	0.418	0.067	6.238	1.83e-09	6.23e-06	6	53407186	N_Shore	GCLC	Body	0.743753	0.667672	0.0760804
cg24909706	0.62	0.1	6.216	1.88e-09	6.35e-06	19	37020332	S_Shore	ZNF260;ZNF260;ZNF260;ZNF260	TSS1500;TSS1500;TSS1500;TSS1500	0.618103	0.479072	0.139031
cg07305215	-0.578	0.092	-6.258	1.89e-09	6.35e-06	18	5296031	Island	ZFP161;ZFP161;ZFP161;ZFP161;ZFP161	1stExon;5'UTR;1stExon;TSS1500;5'UTR	0.0291354	0.0476845	-0.0185492
cg15354892	-0.413	0.066	-6.228	1.89e-09	6.35e-06	7	72935613	Island	BAZ1B	Body	0.103639	0.139233	-0.0355941
cg22984571	1.79	0.288	6.225	1.9e-09	6.36e-06	3	186490656	Island			0.0430029	0.0190847	0.0239182
cg06169648	-0.234	0.038	-6.209	1.92e-09	6.39e-06	16	85646832	Island	KIAA0182;KIAA0182	TSS200;5'UTR	0.0871977	0.106349	-0.019151
cg03300268	-0.342	0.054	-6.368	1.94e-09	6.39e-06	16	11035972	Island	DEXI;DEXI	5'UTR;1stExon	0.11576	0.146054	-0.0302944
cg10037072	0.395	0.062	6.409	1.94e-09	6.39e-06	7	39082429	OpenSea	POU6F2;POU6F2	Body;Body	0.653549	0.532282	0.121267
cg02471378	0.62	0.1	6.205	1.95e-09	6.39e-06	6	32943025	S_Shelf	BRD2;BRD2	Body;Body	0.456934	0.308745	0.148189
cg11700824	-0.356	0.057	-6.233	1.98e-09	6.47e-06	10	88730823	Island	AGAP11	5'UTR	0.0463047	0.0627804	-0.0164757
cg13679776	-0.566	0.09	-6.272	2.02e-09	6.55e-06	1	64936373	Island	CACHD1	TSS200	0.0352618	0.0544286	-0.0191669
cg08094291	-0.385	0.062	-6.251	2.06e-09	6.64e-06	1	44883137	Island	RNF220	Body	0.090343	0.130253	-0.0399098
cg04293180	-0.468	0.075	-6.26	2.09e-09	6.7e-06	8	144700367	Island	TSTA3	TSS1500	0.0716774	0.10669	-0.0350123
cg03185820	-0.389	0.062	-6.247	2.1e-09	6.7e-06	7	149158252	S_Shore	ZNF777	TSS200	0.0469007	0.0687892	-0.0218885
cg12720643	-0.445	0.069	-6.476	2.11e-09	6.7e-06	1	179712022	Island	FAM163A	TSS1500	0.0957628	0.131717	-0.0359539
cg10648897	1.05	0.164	6.42	2.13e-09	6.74e-06	17	44928851	Island	WNT9B	TSS200	0.0200681	0.00632069	0.0137474
cg05508592	-0.532	0.085	-6.24	2.14e-09	6.74e-06	11	535387	Island	HRAS;HRAS;HRAS	5'UTR;5'UTR;5'UTR	0.0306072	0.0475403	-0.0169332
cg03828459	0.519	0.08	6.472	2.16e-09	6.74e-06	6	28479225	OpenSea	GPX6	Body	0.6586	0.549352	0.109248
cg01192051	0.442	0.071	6.206	2.17e-09	6.74e-06	15	89879515	S_Shore	POLG;POLG	TSS1500;TSS1500	0.560169	0.452696	0.107473
cg11958594	-0.225	0.036	-6.182	2.19e-09	6.74e-06	17	80055299	Island	FASN	5'UTR	0.11078	0.135678	-0.0248974
cg08638965	0.542	0.088	6.19	2.19e-09	6.74e-06	10	53401073	OpenSea	PRKG1;PRKG1	Body;Body	0.775123	0.679201	0.0959219
cg05733554	-0.549	0.087	-6.288	2.2e-09	6.74e-06	14	58618292	Island	C14orf37	5'UTR	0.0223373	0.0334625	-0.0111252
cg21325723	-0.417	0.067	-6.248	2.2e-09	6.74e-06	6	32294577	OpenSea	C6orf10	Body	0.37437	0.498012	-0.123641
cg17516348	0.409	0.066	6.177	2.21e-09	6.74e-06	11	62259771	OpenSea	AHNAK	Body	0.821458	0.75119	0.070268
cg06994324	0.514	0.083	6.176	2.24e-09	6.78e-06	1	65682156	OpenSea	AK3L1;AK3L1;AK3L1	Body;Body;Body	0.610607	0.479706	0.130901
cg01871061	-0.726	0.117	-6.191	2.24e-09	6.78e-06	3	9999080	OpenSea			0.16608	0.27578	-0.1097
cg12077875	1.297	0.209	6.199	2.27e-09	6.84e-06	20	47835964	Island	DDX27	1stExon	0.030955	0.00786972	0.0230853
cg04677295	-0.691	0.111	-6.214	2.28e-09	6.86e-06	13	100153866	Island	TM9SF2	1stExon	0.058331	0.0997595	-0.0414285
cg04552480	0.459	0.074	6.185	2.3e-09	6.89e-06	16	12209538	N_Shore	SNX29	Body	0.81191	0.742538	0.0693725
cg07304175	-0.41	0.065	-6.307	2.34e-09	6.98e-06	3	181414139	S_Shore	SOX2OT	Body	0.0510508	0.0696559	-0.0186051
cg02445972	-0.305	0.048	-6.329	2.4e-09	7.1e-06	17	7166593	S_Shore	CLDN7	TSS1500	0.0661998	0.0846515	-0.0184517
cg02751064	0.473	0.075	6.31	2.44e-09	7.19e-06	17	72244242	OpenSea	TTYH2;TTYH2	Body;TSS1500	0.684847	0.571681	0.113167
cg22129074	-0.419	0.068	-6.165	2.45e-09	7.2e-06	11	74204105	N_Shore	LIPT2	Body	0.0230575	0.0334314	-0.0103739
cg00949554	-0.655	0.103	-6.39	2.46e-09	7.2e-06	2	181845489	Island	UBE2E3;UBE2E3;UBE2E3	5'UTR;5'UTR;1stExon	0.0575867	0.0951396	-0.0375529
cg15735984	-0.428	0.068	-6.265	2.48e-09	7.23e-06	17	59477203	Island	TBX2	TSS200	0.0361777	0.055669	-0.0194912
cg20240541	-0.709	0.114	-6.223	2.51e-09	7.28e-06	9	100174394	Island	TDRD7;TDRD7	5'UTR;1stExon	0.0141681	0.0276289	-0.0134608
cg15769409	-0.279	0.045	-6.165	2.52e-09	7.28e-06	9	138372274	Island	KIAA0649	5'UTR	0.0419393	0.0522452	-0.0103058
cg13950381	0.42	0.068	6.205	2.58e-09	7.4e-06	12	67913728	OpenSea	LOC100507175	TSS200	0.834127	0.752525	0.0816017
cg26766272	-0.902	0.146	-6.167	2.58e-09	7.4e-06	6	134495123	N_Shore	SGK1;SGK1;SGK1;SGK1;SGK1;SGK1;SGK1;SGK1;SGK1;SGK1	Body;Body;ExonBnd;ExonBnd;ExonBnd;ExonBnd;ExonBnd;Body;Body;Body	0.107386	0.188416	-0.08103
cg09106624	-0.578	0.093	-6.25	2.59e-09	7.4e-06	12	54332501	N_Shore	HOXC13	TSS200	0.0491091	0.0867646	-0.0376555
cg02467765	-0.393	0.063	-6.225	2.61e-09	7.4e-06	4	78978708	Island	FRAS1;FRAS1	TSS200;TSS200	0.0723135	0.110437	-0.0381239
cg00762613	-0.349	0.056	-6.227	2.64e-09	7.48e-06	13	36045224	Island	NBEA	Body	0.0724513	0.0964001	-0.0239488
cg21079805	0.449	0.073	6.14	2.66e-09	7.49e-06	3	119079038	OpenSea	CDGAP	Body	0.826207	0.743772	0.0824345
cg19026959	0.216	0.035	6.174	2.69e-09	7.56e-06	19	13049204	Island	CALR	TSS1500	0.0917797	0.0794586	0.0123211
cg09147131	-0.386	0.063	-6.149	2.73e-09	7.62e-06	17	80189225	Island	SLC16A3;SLC16A3;SLC16A3	5'UTR;TSS1500;5'UTR	0.0702585	0.0917829	-0.0215244
cg07643980	-0.538	0.087	-6.209	2.75e-09	7.64e-06	7	150705358	N_Shore	NOS3	Body	0.0318925	0.055941	-0.0240485
cg19362328	-0.683	0.11	-6.188	2.76e-09	7.64e-06	1	24740239	Island			0.0214645	0.046921	-0.0254565
cg00074482	0.476	0.078	6.132	2.78e-09	7.69e-06	1	231011045	OpenSea	LOC101927604;LOC101927604	ExonBnd;Body	0.821316	0.720106	0.10121
cg26862620	-0.727	0.115	-6.315	2.83e-09	7.78e-06	16	70323425	Island	AARS	TSS200	0.0462594	0.077122	-0.0308625
cg23388020	-2.393	0.386	-6.206	2.85e-09	7.78e-06	14	70512877	Island	SLC8A3;SLC8A3;SLC8A3;SLC8A3;SLC8A3;SLC8A3	Body;Body;Body;Body;Body;Body	0.492063	0.824892	-0.332829
cg26253438	-0.727	0.117	-6.221	2.85e-09	7.78e-06	1	203598623	Island	ATP2B4;ATP2B4	5'UTR;5'UTR	0.0126769	0.0234478	-0.0107709
cg03969138	-0.36	0.059	-6.143	2.88e-09	7.82e-06	6	7390163	Island	RIOK1;CAGE1;RIOK1;CAGE1;CAGE1	5'UTR;TSS1500;1stExon;TSS1500;TSS1500	0.0318406	0.0404193	-0.00857871
cg06644373	-0.834	0.134	-6.206	2.91e-09	7.88e-06	2	200321348	Island	SATB2	5'UTR	0.113498	0.172153	-0.0586552
cg21607453	-0.365	0.059	-6.195	2.93e-09	7.89e-06	9	98783545	Island	NCRNA00092	Body	0.0373952	0.0625607	-0.0251655
cg25199208	-0.384	0.062	-6.144	2.96e-09	7.94e-06	2	109402912	Island	CCDC138	TSS1500	0.0423851	0.0575789	-0.0151938
cg07118243	-0.295	0.048	-6.15	3e-09	8.02e-06	12	94853994	Island	CCDC41;CCDC41;LOC144486	TSS1500;TSS1500;Body	0.0486947	0.0620015	-0.0133067
cg06423425	0.448	0.073	6.121	3.03e-09	8.07e-06	7	2555549	N_Shelf	LFNG	Body	0.768868	0.720627	0.0482411
cg23128651	-0.738	0.121	-6.112	3.11e-09	8.26e-06	6	91297040	Island	MAP3K7;MAP3K7;MAP3K7;MAP3K7	TSS1500;TSS200;TSS200;TSS200	0.0255787	0.0486608	-0.0230821
cg14179148	-0.432	0.071	-6.12	3.14e-09	8.32e-06	13	40796151	OpenSea			0.0860252	0.128653	-0.0426273
cg07161140	-0.315	0.051	-6.12	3.17e-09	8.34e-06	13	113951989	Island	LAMP1	Body	0.0711189	0.0865844	-0.0154655
cg14499532	-0.367	0.059	-6.222	3.22e-09	8.44e-06	17	74136758	Island	FOXJ1	5'UTR	0.0739006	0.103734	-0.0298336
cg15819405	0.461	0.075	6.127	3.26e-09	8.53e-06	7	128079085	OpenSea			0.598482	0.486748	0.111734
cg20644453	-0.357	0.058	-6.113	3.3e-09	8.59e-06	21	33985338	Island	C21orf59	TSS1500	0.0292041	0.0362954	-0.00709135
cg21086891	-0.382	0.062	-6.149	3.31e-09	8.59e-06	3	192635035	Island	C3orf59	Body	0.0531222	0.0741339	-0.0210117
cg22629907	0.201	0.033	6.153	3.35e-09	8.67e-06	2	69871140	Island	AAK1	TSS200	0.166216	0.142166	0.024051
cg23300289	-0.278	0.046	-6.105	3.41e-09	8.79e-06	9	132146083	Island			0.0592727	0.071516	-0.0122434
cg12191618	-0.462	0.076	-6.107	3.43e-09	8.79e-06	5	148944471	OpenSea			0.0500027	0.0708401	-0.0208373
cg04059461	-0.452	0.074	-6.135	3.45e-09	8.83e-06	6	150285088	Island	ULBP1	TSS200	0.0666641	0.0885344	-0.0218703
cg09525994	-0.479	0.077	-6.198	3.55e-09	8.97e-06	12	48512905	OpenSea	PFKM;PFKM	Body;TSS200	0.0379591	0.0571559	-0.0191968
cg09899712	-0.718	0.118	-6.089	3.55e-09	8.97e-06	6	33267642	S_Shore	TAPBP;TAPBP;RGL2;RGL2	3'UTR;3'UTR;TSS1500;TSS1500	0.0154868	0.0326504	-0.0171636
cg10991681	0.463	0.076	6.087	3.56e-09	8.97e-06	20	30865005	N_Shore	KIF3B	TSS1500	0.722502	0.618778	0.103724
cg08423533	-0.461	0.073	-6.274	3.56e-09	8.97e-06	10	28030628	Island	MKX	Body	0.0990028	0.132394	-0.0333908
cg04151012	-0.642	0.105	-6.113	3.62e-09	9.08e-06	2	27806529	S_Shore	ZNF512	Body	0.171237	0.27178	-0.100543
cg11958527	-0.682	0.112	-6.093	3.64e-09	9.11e-06	13	77320139	OpenSea			0.0609794	0.104238	-0.0432581
cg01340061	0.492	0.081	6.081	3.69e-09	9.18e-06	15	66621428	OpenSea	DIS3L;DIS3L	Body;Body	0.860129	0.796643	0.0634867
cg13719243	-0.507	0.08	-6.352	3.71e-09	9.22e-06	10	52750743	N_Shore	PRKG1	TSS1500	0.0640276	0.0974307	-0.0334031
cg18322765	0.642	0.1	6.422	3.76e-09	9.28e-06	17	74307529	S_Shelf	PRPSAP1	3'UTR	0.733256	0.598335	0.13492
cg13805761	-0.494	0.081	-6.084	3.77e-09	9.28e-06	13	36553414	OpenSea	DCLK1	Body	0.597394	0.669045	-0.0716509
cg07901851	-0.399	0.065	-6.15	3.89e-09	9.56e-06	7	150974423	Island	SMARCD3;SMARCD3	TSS1500;TSS200	0.0603016	0.0813802	-0.0210786
cg05739825	-0.35	0.058	-6.084	3.91e-09	9.56e-06	11	125439882	S_Shore	EI24;EI24	5'UTR;5'UTR	0.0331479	0.0448773	-0.0117294
cg24504349	-0.473	0.075	-6.327	3.97e-09	9.69e-06	4	120974344	OpenSea			0.190538	0.347063	-0.156525
cg14564974	-0.69	0.111	-6.232	4.03e-09	9.78e-06	3	108308456	Island	KIAA1524;DZIP3;KIAA1524;DZIP3	5'UTR;1stExon;1stExon;5'UTR	0.030378	0.0634308	-0.0330527
cg21908129	0.448	0.074	6.065	4.07e-09	9.81e-06	14	21272532	OpenSea	RNASE1;RNASE1;RNASE1	TSS1500;TSS1500;TSS1500	0.777057	0.657757	0.1193
cg17644208	-0.396	0.064	-6.147	4.08e-09	9.81e-06	2	25142391	N_Shore	ADCY3	TSS1500	0.0853671	0.112175	-0.0268082
cg16216907	-0.567	0.092	-6.164	4.09e-09	9.81e-06	7	42267430	N_Shore	GLI3	5'UTR	0.202201	0.285515	-0.0833136
cg01198024	-0.172	0.028	-6.082	4.09e-09	9.81e-06	21	33672713	Island	MRAP;MRAP	Body;Body	0.504688	0.523374	-0.0186862
cg21136491	-0.266	0.044	-6.064	4.14e-09	9.89e-06	7	56119637	Island	CCT6A;PSPH;CCT6A	1stExon;TSS1500;1stExon	0.0782684	0.0965139	-0.0182455
cg16913829	-0.523	0.086	-6.059	4.16e-09	9.89e-06	7	132937750	OpenSea	EXOC4;EXOC4	TSS200;TSS200	0.0269777	0.0379889	-0.0110112
cg12126686	-0.371	0.06	-6.228	4.19e-09	9.89e-06	19	35821634	OpenSea	CD22	5'UTR	0.676253	0.683553	-0.00730019
cg27333693	-0.405	0.067	-6.086	4.2e-09	9.89e-06	10	23002092	N_Shore	PIP4K2A	Body	0.0389927	0.0551318	-0.0161391
cg16860267	-0.514	0.082	-6.31	4.21e-09	9.89e-06	18	11908803	Island	MPPE1	TSS200	0.0430217	0.0650662	-0.0220445
cg24944457	0.421	0.069	6.061	4.24e-09	9.89e-06	3	69793611	OpenSea	MITF	Body	0.409278	0.369172	0.0401057
cg06598197	0.481	0.079	6.064	4.25e-09	9.89e-06	17	49761771	OpenSea	CA10;CA10;CA10	Body;Body;Body	0.341533	0.25631	0.085223
cg12256233	0.549	0.091	6.057	4.26e-09	9.89e-06	7	31497761	OpenSea			0.718845	0.610728	0.108118
cg11814422	-0.323	0.053	-6.108	4.27e-09	9.89e-06	18	47018265	N_Shore	SNORD58A;RPL17;SNORD58B;RPL17	TSS1500;5'UTR;TSS200;5'UTR	0.0476145	0.068124	-0.0205095
cg00058193	0.434	0.072	6.069	4.27e-09	9.89e-06	13	83873782	OpenSea			0.609134	0.478465	0.130669
cg02470080	0.381	0.063	6.07	4.32e-09	9.96e-06	8	118849022	OpenSea	EXT1	Body	0.773883	0.70748	0.0664036
cg25921358	-0.653	0.106	-6.14	4.39e-09	1.01e-05	13	36921174	S_Shore	SPG20;SPG20;SPG20;SPG20	TSS1500;TSS1500;TSS1500;5'UTR	0.052239	0.101349	-0.0491103
cg20388732	-0.416	0.068	-6.124	4.41e-09	1.01e-05	17	40439433	N_Shore	STAT5A	TSS200	0.0642472	0.0980346	-0.0337874
cg03541057	-0.899	0.148	-6.075	4.42e-09	1.01e-05	1	150206242	N_Shore	ANP32E;ANP32E;ANP32E	Body;5'UTR;Body	0.111664	0.181373	-0.0697089
cg10083046	-0.755	0.121	-6.247	4.42e-09	1.01e-05	11	118230324	Island	UBE4A;UBE4A	5'UTR;1stExon	0.0197191	0.036283	-0.016564
cg01601841	-0.704	0.116	-6.046	4.48e-09	1.01e-05	17	655805	Island	ELP2P;GEMIN4	TSS200;TSS1500	0.0265381	0.0541201	-0.0275819
cg10276576	-0.356	0.059	-6.083	4.5e-09	1.01e-05	11	68039926	S_Shore	C11orf24	TSS1500	0.0352069	0.0479881	-0.0127811
cg19782243	-0.532	0.086	-6.216	4.5e-09	1.01e-05	11	125133120	OpenSea	PKNOX2	5'UTR	0.0829027	0.128624	-0.0457214
cg03746749	-0.69	0.114	-6.061	4.52e-09	1.01e-05	3	185471179	OpenSea	IGF2BP2;IGF2BP2;IGF2BP2;IGF2BP2;IGF2BP2;IGF2BP2;IGF2BP2	Body;Body;Body;Body;Body;Body;5'UTR	0.110044	0.199689	-0.0896451
cg18514705	0.753	0.124	6.056	4.52e-09	1.01e-05	19	44330665	OpenSea	ZNF283	TSS1500	0.71383	0.532117	0.181713
cg20284440	-0.289	0.048	-6.058	4.58e-09	1.02e-05	14	52118688	Island	FRMD6;FRMD6;FRMD6	5'UTR;1stExon;5'UTR	0.0515353	0.0643364	-0.0128011
cg07398614	-0.827	0.135	-6.144	4.61e-09	1.03e-05	3	128564918	Island			0.0348946	0.0616205	-0.0267259
cg03888365	-0.28	0.046	-6.048	4.68e-09	1.04e-05	8	123792680	Island	ZHX2	TSS1500	0.0504522	0.0632274	-0.0127752
cg03229959	-0.302	0.05	-6.045	4.74e-09	1.05e-05	8	38089560	Island	DDHD2;DDHD2;DDHD2;DDHD2	5'UTR;1stExon;5'UTR;5'UTR	0.060777	0.0730942	-0.0123172
cg11528839	1.085	0.175	6.192	4.77e-09	1.05e-05	3	126076361	Island	KLF15	TSS200	0.0211583	0.00733777	0.0138205
cg23298564	-0.685	0.112	-6.133	4.83e-09	1.06e-05	19	41256395	Island	C19orf54;SNRPA	TSS1500;TSS1500	0.0172013	0.0297925	-0.0125912
cg22146484	-0.257	0.043	-6.036	4.96e-09	1.09e-05	8	57123862	Island	CHCHD7;PLAG1;CHCHD7;CHCHD7;PLAG1;PLAG1;CHCHD7;CHCHD7;CHCHD7	TSS1500;TSS200;TSS1500;TSS1500;TSS200;TSS200;TSS1500;TSS1500;TSS1500	0.0844956	0.101903	-0.0174074
cg05744073	-0.287	0.047	-6.071	4.99e-09	1.09e-05	17	1953268	Island	MIR132	Body	0.0737482	0.100173	-0.0264249
cg05300939	0.155	0.026	6.043	5.04e-09	1.1e-05	11	44587523	S_Shore	CD82;CD82	5'UTR;5'UTR	0.279966	0.250956	0.0290098
cg08885659	-0.9	0.148	-6.062	5.15e-09	1.12e-05	6	31620042	Island	BAT3;BAT3;BAT3;BAT3;BAT3	5'UTR;5'UTR;5'UTR;1stExon;5'UTR	0.0822963	0.131261	-0.0489645
cg04749993	-0.679	0.111	-6.119	5.22e-09	1.13e-05	19	49622373	Island	C19orf73;PPFIA3;C19orf73	5'UTR;TSS1500;1stExon	0.0134998	0.0246853	-0.0111855
cg00911624	0.487	0.079	6.163	5.28e-09	1.14e-05	14	23731850	OpenSea	RNF212B	Body	0.761547	0.657537	0.104011
cg08713116	-0.577	0.096	-6.019	5.31e-09	1.14e-05	13	41885295	Island	NAA16;NAA16;NAA16	TSS200;TSS200;TSS200	0.0153138	0.0278414	-0.0125276
ch.2.242496996F	0.245	0.04	6.092	5.34e-09	1.14e-05	2	242848323	S_Shelf			0.0640882	0.0547178	0.00937041
cg15881912	-0.385	0.064	-6.039	5.35e-09	1.14e-05	19	7745939	Island	TRAPPC5;TRAPPC5;TRAPPC5	5'UTR;5'UTR;5'UTR	0.0549663	0.0767468	-0.0217804
cg08888278	-0.573	0.095	-6.015	5.35e-09	1.14e-05	19	13953225	Island			0.0312	0.048908	-0.0177079
cg14766148	-0.344	0.057	-6.024	5.36e-09	1.14e-05	2	128786246	Island	SAP130;SAP130	TSS1500;TSS1500	0.0584427	0.0726403	-0.0141976
cg03130149	-0.255	0.042	-6.016	5.4e-09	1.14e-05	11	3819041	Island	PGAP2;NUP98;NUP98;PGAP2;NUP98;PGAP2;PGAP2;NUP98;PGAP2	TSS200;TSS200;TSS200;TSS200;TSS200;TSS200;TSS200;TSS200;Body	0.0688327	0.0827091	-0.0138763
cg16053064	0.519	0.086	6.008	5.63e-09	1.19e-05	1	6158643	OpenSea	KCNAB2;KCNAB2	3'UTR;3'UTR	0.759045	0.649423	0.109622
cg27576415	-0.322	0.053	-6.014	5.67e-09	1.19e-05	15	41709087	Island	RTF1	TSS1500	0.0563033	0.0702863	-0.013983
cg18977999	-0.424	0.069	-6.15	5.74e-09	1.2e-05	7	27224922	N_Shore	HOXA11;HOXA11AS	TSS200;TSS200	0.0331027	0.0433129	-0.0102101
cg15545624	-0.734	0.119	-6.14	5.82e-09	1.22e-05	1	61516555	Island			0.0311076	0.0490123	-0.0179048
cg03152388	0.555	0.092	6.036	5.86e-09	1.22e-05	14	74238071	OpenSea	ELMSAN1	5'UTR	0.679503	0.568606	0.110896
cg23740310	-0.395	0.066	-6.023	6.11e-09	1.27e-05	12	12878752	Island	APOLD1	TSS200	0.0500768	0.075106	-0.0250292
cg08234897	-0.48	0.079	-6.05	6.12e-09	1.27e-05	7	151217114	Island	RHEB	TSS200	0.104515	0.171016	-0.0665009
cg18420298	-0.558	0.093	-5.989	6.15e-09	1.27e-05	17	58677512	Island	PPM1D	TSS200	0.0173931	0.0276915	-0.0102984
cg17742416	-0.562	0.091	-6.2	6.31e-09	1.3e-05	2	25499619	N_Shore	DNMT3A;DNMT3A	Body;Body	0.0734376	0.122026	-0.0485881
cg20467502	-0.425	0.07	-6.099	6.43e-09	1.32e-05	19	45931908	Island			0.038572	0.0525117	-0.0139396
cg02624019	0.39	0.065	5.98	6.47e-09	1.32e-05	19	46521467	S_Shore	CCDC61;MIR769	Body;TSS1500	0.804425	0.745948	0.058477
cg04522694	-0.79	0.13	-6.066	6.49e-09	1.32e-05	19	7598942	Island	PNPLA6;PNPLA6;PNPLA6;PNPLA6	TSS1500;TSS200;TSS1500;TSS200	0.0464353	0.0891741	-0.0427388
cg22417975	-0.844	0.141	-5.992	6.53e-09	1.33e-05	2	206951140	S_Shore	INO80D	TSS1500	0.149112	0.21633	-0.0672177
cg00150500	-0.597	0.099	-6.009	6.6e-09	1.34e-05	16	3073744	Island	HCFC1R1;HCFC1R1;HCFC1R1;THOC6;THOC6	Body;Body;Body;TSS1500;TSS1500	0.0302515	0.0438098	-0.0135582
cg19502932	0.231	0.039	6.003	6.61e-09	1.34e-05	11	6640663	OpenSea	TPP1;TPP1	1stExon;5'UTR	0.147418	0.122159	0.0252583
cg26241806	0.413	0.069	6.001	6.74e-09	1.36e-05	10	26727246	Island	APBB1IP	TSS200	0.0539918	0.0371372	0.0168546
cg23146833	-0.878	0.147	-5.976	6.76e-09	1.36e-05	3	171175866	N_Shore	TNIK;TNIK;TNIK;TNIK;TNIK;TNIK;TNIK;TNIK;TNIK	Body;Body;Body;Body;Body;Body;Body;Body;Body	0.115168	0.196333	-0.0811654
cg23211059	0.487	0.082	5.97	6.8e-09	1.36e-05	3	168292974	OpenSea	EGFEM1P	Body	0.636009	0.476883	0.159126
cg02309841	-0.398	0.066	-6.017	6.88e-09	1.37e-05	3	11758425	N_Shelf	VGLL4	5'UTR	0.210276	0.347962	-0.137686
cg00704695	0.644	0.107	5.992	6.89e-09	1.37e-05	8	26278680	OpenSea			0.824698	0.681832	0.142866
cg22112443	-0.527	0.087	-6.05	7.04e-09	1.4e-05	15	37393989	Island	MEIS2;MEIS2;MEIS2;MEIS2;MEIS2	TSS1500;TSS1500;TSS1500;TSS1500;TSS1500	0.0380763	0.0535116	-0.0154353
cg07664005	-0.357	0.059	-6.036	7.18e-09	1.42e-05	5	172671068	Island			0.0817277	0.113991	-0.0322636
cg03579738	1.068	0.178	5.991	7.27e-09	1.43e-05	19	2900714	Island	ZNF57	TSS200	0.0174364	0.00604677	0.0113897
cg04921307	-0.687	0.114	-6.008	7.32e-09	1.43e-05	15	50647337	Island	GABPB1-AS1;GABPB1;GABPB1;GABPB1;GABPB1;GABPB1;FLJ10038;GABPB1;GABPB1;GABPB1;GABPB1;GABPB1	Body;1stExon;1stExon;1stExon;1stExon;1stExon;TSS1500;5'UTR;5'UTR;5'UTR;5'UTR;5'UTR	0.0239181	0.0470203	-0.0231022
cg24010099	0.33	0.055	5.975	7.32e-09	1.43e-05	2	28124326	OpenSea	BRE;BRE;BRE;BRE;BRE;BRE	Body;Body;Body;Body;Body;Body	0.706583	0.646905	0.0596781
ch.12.2884988R	-1.021	0.171	-5.968	7.33e-09	1.43e-05	12	132504269	OpenSea	EP400	Body	0.0965031	0.144414	-0.0479107
cg22230508	-0.724	0.119	-6.064	7.34e-09	1.43e-05	11	82783523	OpenSea	RAB30	TSS1500	0.0232809	0.0353855	-0.0121047
cg14784113	-0.599	0.096	-6.214	7.49e-09	1.46e-05	1	37980576	S_Shore	MEAF6	TSS1500	0.0299562	0.0495091	-0.0195529
cg19540316	-0.468	0.078	-6.016	7.51e-09	1.46e-05	13	113622750	Island	MCF2L	TSS200	0.0463337	0.0847516	-0.0384179
cg05811904	-0.586	0.098	-5.955	7.52e-09	1.46e-05	7	137620397	OpenSea	CREB3L2	Body	0.063143	0.103139	-0.0399962
cg08496030	-0.668	0.112	-5.973	7.53e-09	1.46e-05	16	74331461	S_Shore	PSMD7	Body	0.140247	0.257655	-0.117408
cg18115064	-0.349	0.056	-6.178	7.62e-09	1.47e-05	14	48143618	Island	MDGA2	Body	0.0640887	0.0822869	-0.0181981
cg09829636	-0.515	0.085	-6.048	7.68e-09	1.48e-05	14	102976856	S_Shore	ANKRD9	TSS1500	0.03411	0.0475411	-0.0134311
cg23504701	-0.518	0.086	-6.011	7.77e-09	1.49e-05	19	38210135	Island	ZNF607	5'UTR	0.0422148	0.0706371	-0.0284223
cg25175467	-0.498	0.083	-6.012	7.95e-09	1.51e-05	16	81272275	OpenSea	BCO1	TSS200	0.127546	0.197807	-0.0702605
cg27454894	0.196	0.033	5.979	7.96e-09	1.51e-05	16	88878596	Island	APRT;APRT	TSS1500;TSS1500	0.141769	0.12004	0.0217297
cg19904653	-0.623	0.104	-6.007	7.96e-09	1.51e-05	8	37707692	S_Shore	BRF2	TSS1500	0.215511	0.303745	-0.0882333
cg04518477	-0.642	0.108	-5.963	7.99e-09	1.51e-05	16	21610459	N_Shore	METTL9;METTL9	TSS1500;TSS1500	0.107137	0.183589	-0.0764522
cg16388829	-0.251	0.042	-5.946	8.03e-09	1.52e-05	2	97202323	Island	ARID5A	TSS200	0.0800835	0.0960789	-0.0159955
cg03629107	0.572	0.089	6.392	8.06e-09	1.52e-05	8	101678439	OpenSea			0.754995	0.632521	0.122474
cg12111234	0.324	0.055	5.938	8.08e-09	1.52e-05	1	208124376	OpenSea			0.736623	0.637475	0.0991471
cg27336587	-0.588	0.098	-5.998	8.11e-09	1.52e-05	15	96887867	Island			0.0566459	0.0889091	-0.0322631
cg26054782	-0.653	0.109	-5.965	8.4e-09	1.57e-05	12	25801654	OpenSea	LMNTD1	TSS200	0.553131	0.706758	-0.153628
cg19896655	-0.43	0.072	-5.967	8.46e-09	1.58e-05	15	52264224	Island	LEO1	TSS1500	0.150093	0.213972	-0.0638795
cg26049527	0.645	0.109	5.931	8.49e-09	1.58e-05	1	180218208	OpenSea	LHX4	Body	0.770022	0.617931	0.152091
cg01307221	0.485	0.08	6.053	8.52e-09	1.58e-05	10	71897854	OpenSea	TYSND1;TYSND1;TYSND1;TYSND1;TYSND1;TYSND1;TYSND1;TYSND1;TYSND1;TYSND1	3'UTR;3'UTR;Body;Body;Body;Body;Body;Body;Body;Body	0.833327	0.780274	0.0530525
cg23980176	0.499	0.084	5.926	8.6e-09	1.59e-05	12	127384772	OpenSea			0.818191	0.729892	0.0882988
cg17460228	0.523	0.084	6.227	8.63e-09	1.59e-05	15	41052250	N_Shelf			0.563726	0.418944	0.144782
cg07464212	0.37	0.062	5.938	8.66e-09	1.59e-05	10	111874303	OpenSea	ADD3;ADD3;ADD3	Body;Body;Body	0.888345	0.847275	0.0410698
cg04200938	-0.491	0.081	-6.093	8.78e-09	1.61e-05	22	45665536	S_Shore			0.0423806	0.0582077	-0.0158271
cg16977711	0.388	0.065	5.93	8.79e-09	1.61e-05	19	56598916	Island	ZNF787	3'UTR	0.814757	0.750908	0.0638486
cg03061122	-0.73	0.123	-5.942	8.85e-09	1.61e-05	17	42392559	Island	RUNDC3A;RUNDC3A;RUNDC3A	Body;Body;Body	0.0108575	0.0213557	-0.0104982
cg02164492	-0.408	0.068	-5.962	8.86e-09	1.61e-05	11	46414469	Island			0.0492843	0.0734165	-0.0241322
cg05779526	0.47	0.079	5.935	8.93e-09	1.62e-05	3	23084046	OpenSea			0.787839	0.681987	0.105851
cg21030419	-0.71	0.119	-5.948	8.97e-09	1.62e-05	7	2354395	S_Shore	SNX8	TSS1500	0.140163	0.228946	-0.0887826
cg17513943	-0.724	0.119	-6.09	9.05e-09	1.63e-05	10	27444487	Island	YME1L1;MASTL;YME1L1	TSS1500;1stExon;TSS1500	0.0229481	0.0397965	-0.0168485
cg24228112	-0.645	0.109	-5.924	9.07e-09	1.63e-05	15	29562525	S_Shore	NDNL2;FAM189A1	TSS1500;Body	0.0428067	0.0620826	-0.0192759
cg02962647	0.363	0.061	5.919	9.24e-09	1.66e-05	6	158655004	S_Shore			0.671041	0.632611	0.0384298
cg07572592	-0.379	0.064	-5.959	9.31e-09	1.67e-05	17	73937177	Island	FBF1	TSS200	0.0372681	0.0570178	-0.0197497
cg06885175	-0.625	0.105	-5.928	9.43e-09	1.68e-05	6	25788879	OpenSea	SLC17A1	3'UTR	0.113805	0.182958	-0.0691524
cg05130485	-0.761	0.128	-5.931	9.56e-09	1.7e-05	2	202098257	OpenSea	CASP8;CASP8;CASP8;CASP8;CASP8;CASP8;CASP8;CASP8	5'UTR;5'UTR;1stExon;1stExon;1stExon;5'UTR;5'UTR;1stExon	0.204709	0.350995	-0.146286
cg15521003	0.722	0.121	5.961	9.58e-09	1.7e-05	7	148761051	N_Shore			0.777538	0.632726	0.144812
cg03555233	-0.568	0.095	-5.999	9.65e-09	1.71e-05	8	123794300	Island	ZHX2	5'UTR	0.0225174	0.0354409	-0.0129234
cg03439646	-0.481	0.078	-6.157	9.78e-09	1.73e-05	1	21788369	S_Shore	NBPF3	Body	0.411385	0.492571	-0.0811862
cg09038794	-0.535	0.091	-5.906	9.79e-09	1.73e-05	6	39902014	Island	MOCS1;MOCS1	Body;Body	0.032083	0.0546887	-0.0226057
cg24135939	-0.258	0.044	-5.929	9.82e-09	1.73e-05	6	42419091	N_Shore	TRERF1	5'UTR	0.0524089	0.0668596	-0.0144507
cg13471491	-0.506	0.085	-5.926	9.9e-09	1.74e-05	18	74813814	OpenSea	MBP;MBP	Body;Body	0.0367847	0.0560611	-0.0192763
cg19133618	-0.718	0.12	-5.995	1.02e-08	1.79e-05	9	22008970	Island	CDKN2B;CDKN2B;CDKN2BAS;CDKN2B;CDKN2B	1stExon;5'UTR;Body;5'UTR;1stExon	0.0244844	0.0448358	-0.0203514
cg10922622	-0.307	0.051	-6.013	1.03e-08	1.8e-05	9	108210153	Island	FSD1L;FSD1L;FSD1L	TSS200;TSS200;TSS200	0.0465246	0.0592564	-0.0127318
cg08905662	0.181	0.031	5.918	1.03e-08	1.79e-05	7	102789948	Island	NAPEPLD;NAPEPLD	TSS1500;TSS1500	0.16932	0.148331	0.0209891
cg18296189	0.306	0.052	5.91	1.03e-08	1.79e-05	14	70564650	OpenSea	SLC8A3;SLC8A3;SLC8A3;SLC8A3	Body;Body;Body;Body	0.745183	0.674098	0.0710844
cg10891259	2.786	0.472	5.898	1.05e-08	1.8e-05	1	116943802	OpenSea	C1orf203;ATP1A1;ATP1A1;ATP1A1;C1orf203	Body;Body;Body;Body;Body	0.631018	0.213762	0.417256
cg22635476	0.431	0.073	5.93	1.05e-08	1.8e-05	8	86850141	OpenSea			0.778594	0.688131	0.0904636
cg02275878	-0.677	0.114	-5.935	1.05e-08	1.8e-05	17	72919391	Island	OTOP2;USH1G	TSS1500;TSS200	0.0662359	0.111083	-0.0448468
cg15413377	-0.733	0.122	-6.002	1.05e-08	1.8e-05	14	42077429	S_Shore	LRFN5;LRFN5	1stExon;5'UTR	0.0335858	0.051122	-0.0175361
cg11682838	-0.646	0.108	-5.992	1.05e-08	1.8e-05	19	52643365	S_Shore	ZNF616	TSS200	0.0592214	0.10872	-0.049499
cg09400284	-0.773	0.131	-5.888	1.06e-08	1.82e-05	12	5541255	Island	NTF3	TSS200	0.0123514	0.019911	-0.00755957
cg02913948	-0.47	0.079	-5.921	1.08e-08	1.85e-05	16	67261147	Island	TMEM208;LRRC29;LRRC29	Body;TSS1500;TSS1500	0.0778541	0.123823	-0.0459688
cg27400113	0.425	0.072	5.916	1.11e-08	1.88e-05	2	66743837	OpenSea	MEIS1	Body	0.831245	0.762988	0.0682568
cg22164248	-0.506	0.086	-5.9	1.11e-08	1.88e-05	3	184053592	Island	FAM131A	TSS200	0.0327994	0.0451038	-0.0123043
cg23336630	0.356	0.06	5.911	1.11e-08	1.88e-05	19	38785130	OpenSea			0.774908	0.675136	0.0997722
cg17380244	0.585	0.099	5.88	1.12e-08	1.9e-05	2	183458286	OpenSea			0.572777	0.461727	0.111049
cg21328082	-0.424	0.072	-5.878	1.13e-08	1.9e-05	6	41254471	OpenSea	TREM1	TSS200	0.17402	0.312211	-0.138191
cg25350122	-0.706	0.118	-5.993	1.13e-08	1.91e-05	19	49991488	Island	RPL13AP5;RPL13A	Body;Body	0.0955755	0.156625	-0.0610499
cg27000059	0.412	0.07	5.901	1.15e-08	1.93e-05	15	95579265	OpenSea			0.650589	0.548101	0.102488
cg22038907	-1.14	0.191	-5.969	1.16e-08	1.94e-05	8	101162926	OpenSea	POLR2K;POLR2K	5'UTR;1stExon	0.0375697	0.0947495	-0.0571798
cg14737320	0.369	0.063	5.884	1.16e-08	1.94e-05	19	59077801	S_Shelf	MZF1;MZF1;LOC100131691	Body;Body;Body	0.843649	0.77953	0.0641195
cg06092146	-1.157	0.196	-5.893	1.17e-08	1.94e-05	12	34504448	S_Shore			0.855959	0.942081	-0.0861217
cg00505936	-0.652	0.111	-5.88	1.23e-08	2.04e-05	16	69139418	N_Shore	HAS3	TSS1500	0.102533	0.188559	-0.0860262
cg02573825	-0.818	0.139	-5.879	1.23e-08	2.04e-05	19	52490058	OpenSea	ZNF350;ZNF350	1stExon;5'UTR	0.156173	0.258012	-0.101838
cg08900073	-0.478	0.081	-5.911	1.23e-08	2.04e-05	11	118796721	Island			0.0482881	0.0855024	-0.0372143
cg15942974	-0.333	0.057	-5.87	1.24e-08	2.04e-05	4	4544103	Island	STX18;STX18-AS1	TSS1500;Body	0.0250231	0.0313066	-0.00628352
cg10161685	-0.529	0.088	-5.997	1.24e-08	2.04e-05	10	25239957	N_Shore	PRTFDC1	Body	0.533798	0.660654	-0.126855
cg26993965	-1.603	0.271	-5.913	1.25e-08	2.05e-05	18	76617016	Island			0.824742	0.917455	-0.0927124
cg19436567	-0.338	0.058	-5.881	1.26e-08	2.06e-05	6	157099375	OpenSea	ARID1B;ARID1B;ARID1B	1stExon;1stExon;1stExon	0.033548	0.0487253	-0.0151773
cg27514080	0.32	0.054	5.889	1.26e-08	2.06e-05	20	4000201	S_Shelf			0.733896	0.657536	0.0763605
cg01570589	-0.343	0.058	-5.868	1.26e-08	2.06e-05	1	150121725	Island	PLEKHO1	TSS1500	0.046479	0.0599916	-0.0135126
cg13056495	-0.324	0.055	-5.891	1.28e-08	2.08e-05	7	134143249	Island	AKR1B1	Body	0.0396803	0.0501297	-0.0104494
cg17384625	-0.905	0.154	-5.859	1.29e-08	2.1e-05	2	214015237	N_Shore	IKZF2;IKZF2	TSS200;5'UTR	0.111015	0.200812	-0.0897967
cg12771931	0.572	0.096	5.934	1.3e-08	2.1e-05	4	126278957	OpenSea	FAT4;FAT4;FAT4	Body;Body;Body	0.678045	0.575511	0.102534
cg13080904	-0.287	0.049	-5.877	1.3e-08	2.1e-05	7	143534545	Island	LOC154761	TSS1500	0.0526342	0.0663289	-0.0136946
cg14723218	0.488	0.083	5.86	1.32e-08	2.12e-05	4	146653181	N_Shore	C4orf51	Body	0.800194	0.730474	0.0697198
cg03020916	0.368	0.062	5.894	1.32e-08	2.12e-05	16	897192	N_Shore			0.822577	0.759439	0.0631384
cg12755110	0.198	0.034	5.867	1.33e-08	2.14e-05	17	17991042	N_Shore	DRG2	TSS200	0.122027	0.103371	0.0186561
cg25129716	0.411	0.068	6.044	1.34e-08	2.15e-05	7	150330422	OpenSea	GIMAP6;GIMAP6	TSS1500;TSS1500	0.801535	0.724426	0.0771094
cg02702510	-0.698	0.118	-5.913	1.36e-08	2.16e-05	10	46090551	S_Shore	MARCH8;MARCH8	TSS200;TSS200	0.0487735	0.0836494	-0.0348758
cg09928062	0.436	0.074	5.895	1.36e-08	2.17e-05	4	9889434	OpenSea	SLC2A9;SLC2A9	Body;Body	0.841599	0.728704	0.112896
cg25920229	-0.507	0.087	-5.857	1.36e-08	2.16e-05	15	34393597	N_Shore	PGBD4;EMC7	TSS1500;Body	0.074981	0.107321	-0.0323398
cg22994272	-0.492	0.083	-5.905	1.38e-08	2.18e-05	14	104346241	OpenSea			0.0490525	0.0869644	-0.037912
cg17139336	-0.249	0.043	-5.851	1.39e-08	2.19e-05	14	71108273	Island	TTC9;LOC101928075	TSS1500;TSS1500	0.0576538	0.0680598	-0.010406
cg17175624	0.225	0.038	5.883	1.4e-08	2.21e-05	1	145438920	OpenSea	TXNIP	1stExon	0.144532	0.119283	0.0252492
cg19766975	-0.249	0.042	-5.864	1.41e-08	2.21e-05	17	19881336	Island	AKAP10	TSS200	0.100285	0.128271	-0.0279866
cg00657582	-0.584	0.087	-6.751	1.41e-08	2.22e-05	14	21904906	OpenSea	CHD8	5'UTR	0.0564463	0.0895789	-0.0331326
cg12237946	-0.686	0.117	-5.84	1.45e-08	2.27e-05	15	34394376	S_Shore	PGBD4;PGBD4;C15orf24	1stExon;5'UTR;TSS1500	0.0361118	0.0577144	-0.0216026
cg16874634	-0.507	0.086	-5.896	1.45e-08	2.27e-05	12	105379910	N_Shore	C12orf45	TSS200	0.0580166	0.0859062	-0.0278897
cg14756071	-0.634	0.107	-5.901	1.47e-08	2.29e-05	6	170101455	N_Shore	C6orf120;WDR27	TSS1500;5'UTR	0.0577861	0.138519	-0.0807328
cg13311930	-0.664	0.113	-5.878	1.48e-08	2.3e-05	2	201980854	N_Shore	CFLAR;CFLAR;CFLAR	5'UTR;TSS200;1stExon	0.0312173	0.0458926	-0.0146753
cg02792792	-0.389	0.066	-5.883	1.48e-08	2.3e-05	5	115152420	Island	CDO1	TSS200	0.055094	0.0833021	-0.0282081
cg08131811	0.484	0.081	5.97	1.5e-08	2.32e-05	7	130970125	OpenSea	MKLN1	Body	0.805095	0.704447	0.100648
ch.10.1853020F	0.331	0.056	5.94	1.51e-08	2.33e-05	10	88491461	OpenSea	LDB3;LDB3;LDB3	Body;Body;Body	0.0468109	0.0354005	0.0114104
cg20831492	-0.622	0.105	-5.894	1.51e-08	2.33e-05	7	93633593	Island	BET1;BET1	1stExon;5'UTR	0.0304946	0.0734561	-0.0429615
cg09753193	-0.707	0.122	-5.821	1.52e-08	2.34e-05	16	30835298	S_Shelf			0.876697	0.920073	-0.0433764
cg23659592	-0.613	0.104	-5.895	1.56e-08	2.39e-05	1	160175286	Island	PEA15;PEA15	5'UTR;1stExon	0.0210009	0.0324124	-0.0114116
cg12870705	-0.798	0.135	-5.919	1.57e-08	2.41e-05	10	33624623	Island	NRP1;NRP1;NRP1	TSS1500;TSS1500;TSS1500	0.0242035	0.0525648	-0.0283613
cg14008552	0.613	0.104	5.868	1.58e-08	2.41e-05	3	109036399	OpenSea	DPPA2	TSS1500	0.784177	0.649838	0.134338
cg26555463	-0.899	0.154	-5.843	1.58e-08	2.41e-05	6	26034022	S_Shore	HIST1H2AB	TSS1500	0.0658268	0.126637	-0.0608103
cg03530721	0.484	0.082	5.884	1.59e-08	2.42e-05	16	2215330	Island	TRAF7	Body	0.873989	0.805048	0.0689419
cg03013946	0.387	0.067	5.819	1.62e-08	2.46e-05	20	44142512	OpenSea	SPINT3	Body	0.676135	0.569281	0.106854
cg07037635	-0.445	0.075	-5.973	1.65e-08	2.5e-05	15	55615438	S_Shelf	PIGB	Body	0.163134	0.283239	-0.120105
cg00386551	-0.398	0.068	-5.889	1.65e-08	2.5e-05	3	192126244	Island	FGF12;FGF12;FGF12	5'UTR;1stExon;Body	0.0455273	0.0630962	-0.0175689
cg26869170	0.461	0.078	5.893	1.7e-08	2.56e-05	1	44088927	OpenSea	PTPRF;PTPRF	3'UTR;3'UTR	0.839401	0.787038	0.0523633
cg02568274	-0.436	0.074	-5.882	1.7e-08	2.56e-05	12	54393565	Island	HOXC9	TSS1500	0.0986617	0.137007	-0.0383454
cg19496554	0.381	0.066	5.803	1.71e-08	2.57e-05	6	50081576	OpenSea			0.741977	0.660955	0.081022
cg14200834	-0.375	0.064	-5.861	1.72e-08	2.57e-05	19	4278055	N_Shore	SHD	TSS1500	0.112997	0.162963	-0.0499661
cg02808338	-0.655	0.112	-5.851	1.72e-08	2.57e-05	18	33077556	Island	INO80C;INO80C	Body;Body	0.0144589	0.0243843	-0.00992548
cg01726103	-0.158	0.027	-5.804	1.72e-08	2.57e-05	6	24911615	S_Shore	FAM65B	TSS1500	0.207856	0.229748	-0.0218916
cg15459742	-0.264	0.045	-5.818	1.75e-08	2.61e-05	9	111775564	Island	CTNNAL1	Body	0.0530071	0.068296	-0.0152889
cg27660165	-0.348	0.059	-5.854	1.76e-08	2.62e-05	1	156784036	Island	SH2D2A;SH2D2A;SH2D2A;SH2D2A;SH2D2A	Body;Body;Body;Body;Body	0.0500866	0.0654207	-0.0153341
cg05412136	-0.388	0.067	-5.804	1.79e-08	2.65e-05	9	36191352	Island	CLTA;CLTA;CLTA	Body;Body;Body	0.0256401	0.0333845	-0.00774439
cg20129853	-0.579	0.098	-5.892	1.79e-08	2.65e-05	10	51489980	S_Shore			0.306932	0.440615	-0.133684
cg00527970	-0.311	0.052	-5.935	1.79e-08	2.65e-05	13	113862372	Island	CUL4A;CUL4A;CUL4A;CUL4A;PCID2;PCID2;PCID2;PCID2;PCID2;PCID2	TSS1500;TSS1500;TSS200;TSS1500;1stExon;5'UTR;Body;Body;Body;Body	0.0677813	0.086974	-0.0191928
cg01135796	0.511	0.088	5.781	1.88e-08	2.77e-05	14	34950161	OpenSea			0.797358	0.706651	0.0907074
cg20325800	0.44	0.075	5.897	1.91e-08	2.81e-05	1	8787360	OpenSea	RERE;RERE	5'UTR;5'UTR	0.803929	0.736276	0.0676531
cg04772326	-0.273	0.047	-5.795	1.91e-08	2.81e-05	10	103599757	N_Shelf	KCNIP2;KCNIP2;KCNIP2;KCNIP2;KCNIP2;KCNIP2;KCNIP2	Body;Body;TSS200;Body;Body;Body;Body	0.0460208	0.0575333	-0.0115125
cg13690178	-0.7	0.116	-6.042	1.94e-08	2.85e-05	20	45338329	Island	SLC2A10;SLC2A10	5'UTR;1stExon	0.0214094	0.0394277	-0.0180183
cg15044954	-0.324	0.056	-5.812	1.95e-08	2.85e-05	7	89874365	Island	C7orf63;C7orf63	TSS200;TSS200	0.0501764	0.0712956	-0.0211192
cg27403822	-0.375	0.065	-5.791	1.95e-08	2.85e-05	1	179050983	N_Shore	TOR3A	TSS200	0.0215656	0.0300549	-0.00848932
cg16801887	-0.737	0.126	-5.847	1.97e-08	2.87e-05	16	86541480	Island			0.0350256	0.0507049	-0.0156793
cg23171203	-0.383	0.066	-5.825	1.99e-08	2.89e-05	5	128796099	Island	ADAMTS19	TSS200	0.0438783	0.0651025	-0.0212242
cg02621907	-0.289	0.05	-5.805	2.03e-08	2.93e-05	5	93954419	Island	ANKRD32;ANKRD32;C5orf36;C5orf36	1stExon;5'UTR;TSS200;TSS200	0.053755	0.0750406	-0.0212856
cg05743054	-0.253	0.044	-5.784	2.03e-08	2.93e-05	3	158288903	Island	MLF1;MLF1;MLF1	TSS200;TSS200;TSS200	0.0651705	0.0784188	-0.0132483
cg23730781	0.538	0.087	6.172	2.05e-08	2.95e-05	6	28832571	S_Shore			0.51261	0.4116	0.101009
cg14083620	0.52	0.089	5.828	2.05e-08	2.95e-05	4	14997293	OpenSea			0.696279	0.555712	0.140567
cg20903136	0.673	0.116	5.783	2.06e-08	2.95e-05	8	62575678	OpenSea	ASPH;ASPH;ASPH;ASPH;ASPH;ASPH;ASPH;ASPH;ASPH;ASPH;ASPH	3'UTR;Body;Body;Body;Body;Body;3'UTR;Body;Body;Body;Body	0.731584	0.586459	0.145125
cg18344922	-0.691	0.117	-5.892	2.09e-08	2.99e-05	6	29595661	Island	GABBR1;GABBR1;GABBR1;GABBR1	Body;5'UTR;1stExon;Body	0.0316746	0.0476049	-0.0159303
cg15046507	-0.43	0.072	-5.972	2.09e-08	2.99e-05	11	44999202	OpenSea	LOC221122	Body	0.0599629	0.0864923	-0.0265294
cg03006654	-0.285	0.049	-5.846	2.13e-08	3.03e-05	8	101571465	N_Shore	ANKRD46	5'UTR	0.0649714	0.0778501	-0.0128787
cg10060338	-0.969	0.168	-5.762	2.14e-08	3.04e-05	16	20774960	OpenSea	ACSM3;ACSM3	TSS1500;TSS1500	0.0552543	0.0902609	-0.0350066
cg05013027	-0.626	0.108	-5.806	2.14e-08	3.04e-05	6	30509642	OpenSea	GNL1	3'UTR	0.142644	0.295511	-0.152867
cg05647660	-0.294	0.051	-5.767	2.14e-08	3.04e-05	4	76439704	Island	RCHY1;THAP6;THAP6;RCHY1;RCHY1	TSS200;1stExon;5'UTR;TSS200;TSS200	0.0441174	0.0550255	-0.0109081
cg16397589	-0.397	0.068	-5.866	2.18e-08	3.08e-05	4	140610687	OpenSea	MGST2;MGST2;MGST2;MGST2	5'UTR;Body;Body;Body	0.761225	0.811234	-0.0500092
cg06656027	-0.335	0.058	-5.783	2.19e-08	3.09e-05	12	50016493	N_Shore	PRPF40B	TSS1500	0.0398142	0.0558137	-0.0159994
cg04335562	0.141	0.024	5.776	2.2e-08	3.11e-05	19	2945000	Island	ZNF77	TSS200	0.26602	0.237937	0.0280824
cg26959990	-0.696	0.121	-5.753	2.22e-08	3.11e-05	15	23034449	Island	NIPA2;NIPA2;NIPA2;NIPA2	TSS200;TSS200;TSS200;TSS200	0.0132524	0.0229732	-0.00972081
cg18896373	-0.51	0.088	-5.797	2.22e-08	3.11e-05	14	92867106	OpenSea	SLC24A4;SLC24A4;SLC24A4	Body;Body;Body	0.105122	0.193706	-0.0885842
cg11364641	-0.482	0.083	-5.805	2.23e-08	3.11e-05	2	145441747	OpenSea	TEX41	Body	0.192955	0.286376	-0.0934209
cg06024135	-0.501	0.086	-5.834	2.23e-08	3.11e-05	12	27863332	N_Shore	MRPS35	TSS1500	0.0866309	0.130923	-0.0442925
cg25184507	-0.341	0.059	-5.761	2.24e-08	3.12e-05	17	7760147	N_Shore	CYB5D1;LSMD1	TSS1500;Body	0.0575825	0.0761926	-0.0186101
cg08159291	-0.413	0.072	-5.754	2.28e-08	3.18e-05	1	4715615	Island	AJAP1;AJAP1	Body;Body	0.0464771	0.0636485	-0.0171714
cg01765545	-0.612	0.106	-5.796	2.3e-08	3.19e-05	5	81045418	N_Shore	SSBP2	Body	0.085323	0.13322	-0.0478969
cg18880390	-0.269	0.047	-5.756	2.31e-08	3.2e-05	1	175162128	Island	KIAA0040;KIAA0040;KIAA0040;KIAA0040;KIAA0040;KIAA0040	1stExon;5'UTR;TSS200;5'UTR;TSS200;1stExon	0.0750259	0.0949378	-0.0199118
cg17818308	-0.308	0.052	-5.909	2.32e-08	3.21e-05	2	107502146	N_Shore	ST6GAL2;ST6GAL2;ST6GAL2	5'UTR;5'UTR;5'UTR	0.0577762	0.0714391	-0.0136629
cg02300147	-0.439	0.076	-5.778	2.35e-08	3.25e-05	17	77093524	Island	HRNBP3	Body	0.0583027	0.0957301	-0.0374274
cg02003233	-0.805	0.14	-5.756	2.36e-08	3.25e-05	6	28234680	N_Shore	ZSCAN26;ZSCAN26;ZSCAN26;ZSCAN26;ZSCAN26	TSS1500;TSS200;TSS200;TSS200;TSS200	0.0982537	0.162631	-0.0643775
cg13653462	0.456	0.079	5.788	2.38e-08	3.27e-05	10	127103478	OpenSea			0.786034	0.719227	0.0668061
cg05923062	-0.506	0.087	-5.834	2.46e-08	3.38e-05	19	8509833	Island	HNRNPM;HNRNPM;HNRNPM;HNRNPM	1stExon;1stExon;5'UTR;5'UTR	0.0203864	0.0306991	-0.0103127
cg08228703	-0.642	0.111	-5.765	2.49e-08	3.41e-05	14	74893097	Island	TMEM90A	TSS1500	0.0230098	0.0359617	-0.0129519
cg25769767	-0.716	0.125	-5.742	2.49e-08	3.41e-05	22	40859466	OpenSea	MKL1;MKL1;MKL1;MKL1	TSS200;5'UTR;5'UTR;5'UTR	0.0296772	0.0458781	-0.0162009
cg15578637	0.508	0.089	5.726	2.55e-08	3.48e-05	6	71337061	OpenSea			0.818336	0.689481	0.128855
cg09957386	-0.269	0.047	-5.765	2.55e-08	3.48e-05	7	134144062	Island	AKR1B1	TSS200	0.0552818	0.0683051	-0.0130234
cg07895227	-0.607	0.106	-5.734	2.58e-08	3.5e-05	6	109702128	N_Shore	CD164;CD164;CD164;CD164;CD164	Body;Body;Body;Body;Body	0.0714488	0.116804	-0.0453547
cg26005146	-0.753	0.131	-5.729	2.58e-08	3.5e-05	7	135242312	OpenSea	NUP205	TSS1500	0.125307	0.17009	-0.0447824
cg24796272	-0.531	0.091	-5.805	2.59e-08	3.51e-05	8	99954679	Island			0.180321	0.292608	-0.112287
cg21691809	0.616	0.105	5.845	2.59e-08	3.51e-05	4	141348956	Island	CLGN;CLGN	TSS200;TSS200	0.199196	0.134096	0.0651001
cg15587013	-0.441	0.076	-5.835	2.61e-08	3.52e-05	6	33394838	N_Shore	SYNGAP1	Body	0.0700862	0.0939668	-0.0238806
cg19729188	0.422	0.072	5.865	2.61e-08	3.52e-05	1	85725931	S_Shore	C1orf52;C1orf52	TSS1500;TSS1500	0.716879	0.608978	0.107902
cg20674839	0.186	0.032	5.747	2.65e-08	3.56e-05	19	51925322	Island			0.145396	0.124926	0.0204707
cg11515843	-0.39	0.068	-5.74	2.66e-08	3.57e-05	17	2256454	OpenSea	SGSM2;SGSM2	Body;Body	0.0307751	0.0424107	-0.0116357
cg25946605	-0.433	0.076	-5.721	2.69e-08	3.6e-05	2	10221185	S_Shore	CYS1	TSS1500	0.0396037	0.0519736	-0.0123698
cg09157272	-0.344	0.059	-5.822	2.72e-08	3.63e-05	15	72460750	OpenSea	GRAMD2	Body	0.0433554	0.0594443	-0.0160888
cg08148891	-0.414	0.071	-5.814	2.72e-08	3.63e-05	11	13030309	N_Shore	RASSF10	TSS1500	0.0438839	0.0590072	-0.0151233
cg16079802	-0.495	0.085	-5.8	2.79e-08	3.71e-05	6	143857657	N_Shore			0.0303581	0.0500538	-0.0196957
cg04934757	0.614	0.107	5.725	2.8e-08	3.71e-05	7	22764030	OpenSea			0.739674	0.601134	0.13854
cg14550076	2.565	0.449	5.71	2.81e-08	3.72e-05	13	113642703	OpenSea	MCF2L;MCF2L	Body;Body	0.771467	0.343122	0.428345
cg15339026	0.434	0.074	5.83	2.84e-08	3.75e-05	13	106784791	OpenSea			0.754001	0.641437	0.112564
cg06161698	-0.893	0.155	-5.773	2.89e-08	3.82e-05	22	38795492	S_Shore	LOC400927	TSS1500	0.0652613	0.151849	-0.0865882
cg11657741	0.648	0.114	5.707	2.91e-08	3.83e-05	5	64878372	OpenSea	PPWD1;PPWD1;PPWD1;PPWD1	Body;Body;Body;Body	0.74562	0.617715	0.127905
cg15922057	-0.394	0.068	-5.776	2.92e-08	3.83e-05	17	25784714	S_Shore			0.135365	0.21906	-0.0836949
cg21178851	-0.788	0.137	-5.769	2.98e-08	3.9e-05	6	160500620	OpenSea	IGF2R	Body	0.931088	0.957483	-0.0263945
cg04691540	-0.244	0.043	-5.7	2.98e-08	3.9e-05	1	179198414	Island	ABL2;ABL2;ABL2;ABL2;ABL2	1stExon;1stExon;1stExon;1stExon;1stExon	0.0884972	0.107391	-0.0188933
cg00937271	0.21	0.037	5.726	3.02e-08	3.94e-05	4	13529551	Island			0.135333	0.114725	0.0206076
cg00385194	0.437	0.077	5.695	3.03e-08	3.95e-05	11	57957102	OpenSea	OR9Q2	TSS1500	0.746711	0.647997	0.0987139
cg16823105	-0.266	0.047	-5.703	3.04e-08	3.96e-05	6	97372572	Island	KLHL32;KLHL32	5'UTR;1stExon	0.0472445	0.0556538	-0.0084093
ch.6.2925136R	-0.732	0.128	-5.697	3.05e-08	3.97e-05	6	151283923	OpenSea	MTHFD1L	Body	0.03663	0.0636813	-0.0270512
cg17067528	-0.528	0.092	-5.75	3.07e-08	3.98e-05	6	30712517	S_Shore	IER3	TSS200	0.0273013	0.0469962	-0.0196949
cg06527153	-0.335	0.059	-5.702	3.08e-08	3.99e-05	1	109289113	Island	STXBP3	TSS200	0.0486544	0.0653199	-0.0166655
cg06613666	-0.26	0.046	-5.691	3.11e-08	4.02e-05	12	46123163	Island	ARID2;LOC400027	TSS1500;TSS1500	0.0712948	0.0805951	-0.00930033
cg00839579	-0.458	0.08	-5.745	3.13e-08	4.04e-05	7	15727441	OpenSea	MEOX2	TSS1500	0.10422	0.152094	-0.0478745
ch.16.1684049R	-1.027	0.18	-5.706	3.16e-08	4.08e-05	16	74565916	OpenSea	GLG1;GLG1;GLG1;GLG1;GLG1	Body;Body;Body;Body;Body	0.0561068	0.103369	-0.0472624
cg26812481	0.398	0.07	5.701	3.17e-08	4.08e-05	1	25976496	OpenSea	MAN1C1	Body	0.822789	0.779045	0.0437444
cg07421415	-0.46	0.08	-5.718	3.22e-08	4.14e-05	12	69080898	Island	NUP107	Body	0.0276443	0.0383822	-0.0107379
cg14546714	0.184	0.032	5.693	3.23e-08	4.14e-05	17	73179300	S_Shore	SUMO2;SUMO2	TSS1500;TSS1500	0.170512	0.142383	0.028129
cg01423820	-0.274	0.048	-5.752	3.25e-08	4.16e-05	14	77228690	Island	VASH1;VASH1	1stExon;5'UTR	0.0727019	0.0920421	-0.0193402
cg12437658	0.45	0.078	5.797	3.27e-08	4.17e-05	15	94778661	S_Shelf			0.741552	0.641435	0.100118
cg19805953	-0.44	0.075	-5.851	3.35e-08	4.26e-05	19	48828412	S_Shelf	EMP3	TSS1500	0.064807	0.100933	-0.0361264
cg10634964	-0.689	0.119	-5.785	3.4e-08	4.32e-05	2	220094514	Island	ANKZF1;ATG9A;ANKZF1;ANKZF1;ATG9A	TSS200;TSS200;1stExon;5'UTR;TSS200	0.0214942	0.0329716	-0.0114773
cg18123319	-0.644	0.113	-5.683	3.41e-08	4.32e-05	4	73433788	Island	ADAMTS3	Body	0.0413759	0.0574257	-0.0160498
cg22782105	0.561	0.098	5.704	3.41e-08	4.32e-05	10	63731624	OpenSea	ARID5B	Body	0.769063	0.678243	0.0908199
cg13716144	0.432	0.07	6.177	3.42e-08	4.32e-05	2	65182919	OpenSea			0.565092	0.504398	0.0606942
cg07769732	-0.199	0.035	-5.672	3.43e-08	4.32e-05	2	8815465	N_Shore			0.623556	0.642146	-0.0185903
cg02454464	-0.494	0.087	-5.703	3.43e-08	4.32e-05	19	49957206	S_Shore	ALDH16A1;ALDH16A1	Body;Body	0.043576	0.0795015	-0.0359255
cg04104489	0.542	0.095	5.697	3.44e-08	4.32e-05	1	64063351	S_Shelf	PGM1	Body	0.487253	0.323033	0.16422
cg20188017	0.476	0.084	5.667	3.45e-08	4.33e-05	6	134026410	OpenSea			0.695632	0.576096	0.119536
cg01709589	0.404	0.071	5.714	3.47e-08	4.35e-05	16	84941038	OpenSea	CRISPLD2	3'UTR	0.811362	0.751792	0.0595697
cg08914905	0.445	0.077	5.769	3.56e-08	4.45e-05	18	39573236	OpenSea	PIK3C3;PIK3C3;PIK3C3;PIK3C3	ExonBnd;ExonBnd;Body;Body	0.234763	0.212712	0.0220516
cg05663655	-0.348	0.061	-5.683	3.58e-08	4.47e-05	7	107532014	S_Shore	DLD	Body	0.0440927	0.0630101	-0.0189174
cg23900759	-0.992	0.174	-5.699	3.63e-08	4.52e-05	14	71108106	Island	TTC9	TSS1500	0.0531647	0.11563	-0.0624656
cg24851837	-0.608	0.107	-5.657	3.64e-08	4.52e-05	10	94050913	Island	MARCH5;CPEB3	TSS200;TSS200	0.0140572	0.0256	-0.0115428
cg05385725	-0.559	0.098	-5.689	3.64e-08	4.52e-05	6	144445112	OpenSea			0.163127	0.243507	-0.0803798
cg02315113	-0.329	0.058	-5.677	3.68e-08	4.56e-05	1	173684045	Island	KLHL20	TSS200	0.0369037	0.0475316	-0.010628
cg14084312	-0.289	0.051	-5.68	3.71e-08	4.59e-05	14	88459488	Island	GALC;GALC	1stExon;1stExon	0.0670236	0.0913651	-0.0243414
cg22990850	-0.466	0.082	-5.676	3.74e-08	4.62e-05	5	88171634	OpenSea	MEF2C;MEF2C;MEF2C;MEF2C	5'UTR;5'UTR;5'UTR;5'UTR	0.0449125	0.0806957	-0.0357833
cg05165044	-0.334	0.058	-5.763	3.76e-08	4.63e-05	4	37829008	S_Shore	PGM2	Body	0.0385569	0.0526907	-0.0141338
cg13995319	-0.629	0.111	-5.684	3.8e-08	4.66e-05	18	813013	S_Shore	YES1	TSS1500	0.0361809	0.0628926	-0.0267117
cg01644962	0.37	0.065	5.653	3.8e-08	4.66e-05	21	37665669	N_Shelf	DOPEY2	Body	0.838274	0.786107	0.0521672
cg19809791	-0.515	0.091	-5.65	3.81e-08	4.66e-05	1	17027832	Island	ESPNP	Body	0.0172765	0.0256956	-0.00841909
cg05647208	-0.714	0.125	-5.691	3.85e-08	4.71e-05	19	18527971	Island			0.028311	0.0431203	-0.0148094
cg17504801	0.67	0.118	5.667	3.86e-08	4.71e-05	12	48866390	OpenSea	ANP32D	TSS200	0.607982	0.41719	0.190792
cg21041100	-0.731	0.129	-5.669	3.86e-08	4.71e-05	12	56367818	Island	RAB5B	TSS200	0.0823957	0.142413	-0.060017
cg07322678	-0.596	0.105	-5.651	3.88e-08	4.72e-05	13	45992561	Island	SLC25A30	TSS200	0.0176778	0.03633	-0.0186522
cg10077670	-0.419	0.073	-5.739	3.89e-08	4.73e-05	15	52849310	OpenSea	ARPP19;ARPP19;ARPP19;ARPP19;ARPP19;ARPP19;ARPP19;ARPP19	ExonBnd;ExonBnd;ExonBnd;ExonBnd;Body;Body;Body;Body	0.238134	0.379354	-0.14122
cg23497217	-0.689	0.121	-5.691	3.94e-08	4.78e-05	11	27723214	S_Shore	BDNF;BDNF;BDNF;BDNF;BDNF;BDNF;BDNF;BDNF;BDNF;BDNF;BDNF;BDNF;BDNF;BDNF	TSS1500;Body;5'UTR;TSS1500;5'UTR;5'UTR;TSS200;TSS1500;TSS1500;TSS1500;TSS1500;5'UTR;TSS1500;TSS1500	0.0464862	0.0849013	-0.038415
cg19030620	-0.223	0.038	-5.822	3.95e-08	4.79e-05	1	220922217	S_Shore	MOSC2	Body	0.130281	0.163921	-0.0336397
cg15436919	0.585	0.103	5.661	4.02e-08	4.85e-05	17	67665970	OpenSea			0.706548	0.519283	0.187265
cg04779191	-0.316	0.056	-5.672	4.03e-08	4.85e-05	16	69166964	S_Shore	CHTF8;CHTF8;CHTF8;CHTF8;CIRH1A	TSS1500;TSS1500;TSS1500;TSS1500;5'UTR	0.028461	0.0371164	-0.00865544
cg19959647	-0.499	0.088	-5.657	4.03e-08	4.85e-05	3	193853226	N_Shore	HES1	TSS1500	0.043034	0.0680641	-0.02503
cg06114987	0.349	0.062	5.646	4.03e-08	4.85e-05	16	86611714	N_Shore	FOXL1	TSS1500	0.79871	0.738665	0.060045
ch.8.31582255R	0.291	0.05	5.767	4.08e-08	4.89e-05	8	31462713	OpenSea			0.104162	0.0813265	0.022836
cg14059988	0.54	0.096	5.644	4.1e-08	4.91e-05	7	127669170	N_Shore	SND1;LRRC4	Body;Body	0.884923	0.808374	0.0765492
cg05232802	0.164	0.028	5.831	4.12e-08	4.92e-05	7	156742224	N_Shore	NOM1	TSS200	0.11489	0.102215	0.012675
cg02018337	-0.435	0.076	-5.727	4.12e-08	4.92e-05	17	9921982	OpenSea	GAS7;GAS7;GAS7	Body;Body;Body	0.108387	0.203239	-0.0948522
cg19404433	-0.308	0.054	-5.677	4.13e-08	4.92e-05	20	21695773	S_Shore	PAX1	3'UTR	0.0948352	0.118432	-0.023597
cg14160577	-0.733	0.128	-5.709	4.15e-08	4.93e-05	1	9970548	S_Shore	CTNNBIP1;CTNNBIP1	TSS1500;TSS1500	0.0147055	0.0255513	-0.0108458
cg03150463	-0.772	0.137	-5.632	4.16e-08	4.93e-05	7	108166687	Island	PNPLA8	TSS200	0.0113998	0.0189621	-0.00756226
cg08286599	-0.265	0.047	-5.64	4.16e-08	4.93e-05	2	191208694	Island	INPP1;INPP1	5'UTR;5'UTR	0.0543973	0.0664798	-0.0120824
cg22707130	1.231	0.219	5.631	4.2e-08	4.97e-05	10	17659395	Island	PTPLA	TSS200	0.0170836	0.0105231	0.00656049
cg27158341	0.516	0.091	5.656	4.22e-08	4.98e-05	6	52959510	OpenSea	FBXO9;FBXO9;FBXO9	Body;Body;Body	0.744405	0.65294	0.0914656
cg25527882	0.435	0.077	5.637	4.23e-08	4.99e-05	6	41698885	N_Shelf	TFEB;TFEB	5'UTR;5'UTR	0.767764	0.660235	0.107529
cg00711711	-0.31	0.055	-5.649	4.24e-08	5e-05	7	137687007	Island	CREB3L2	TSS200	0.0487329	0.0652986	-0.0165657
cg26975860	0.367	0.065	5.634	4.29e-08	5.04e-05	1	57590662	OpenSea	DAB1	Body	0.744056	0.626494	0.117562
cg14181956	-0.44	0.078	-5.637	4.31e-08	5.05e-05	14	93532563	OpenSea	ITPK1;ITPK1;ITPK1;NCRNA00203	Body;Body;Body;TSS1500	0.0498588	0.0653201	-0.0154613
cg14318583	0.456	0.081	5.624	4.32e-08	5.06e-05	4	7613494	OpenSea	SORCS2	Body	0.801085	0.707518	0.093567
cg04389533	0.364	0.064	5.64	4.33e-08	5.07e-05	11	34448185	OpenSea			0.610883	0.54221	0.0686725
cg06552366	-0.238	0.042	-5.652	4.35e-08	5.08e-05	2	161263994	Island	RBMS1;RBMS1	Body;Body	0.112859	0.148291	-0.0354327
cg04170460	-0.294	0.052	-5.635	4.43e-08	5.17e-05	16	29985301	Island	TAOK2;TAOK2;TAOK2;TAOK2	1stExon;5'UTR;1stExon;5'UTR	0.0545238	0.0717507	-0.0172269
cg16026114	1.022	0.177	5.786	4.46e-08	5.18e-05	1	232765417	Island			0.0223722	0.00625913	0.0161131
cg07358302	0.516	0.092	5.629	4.46e-08	5.18e-05	5	33988320	OpenSea	AMACR;AMACR;AMACR	3'UTR;3'UTR;3'UTR	0.826121	0.74052	0.0856007
cg00548377	0.207	0.037	5.655	4.52e-08	5.24e-05	6	33168599	Island	SLC39A7;SLC39A7;SLC39A7;RXRB;RXRB;RXRB;RXRB	TSS200;TSS200;TSS200;TSS200;TSS200;1stExon;5'UTR	0.119963	0.0974704	0.0224928
cg13793178	-0.587	0.104	-5.617	4.54e-08	5.25e-05	1	26232731	Island	STMN1;STMN1;STMN1;STMN1	5'UTR;TSS200;5'UTR;5'UTR	0.021097	0.0383846	-0.0172875
cg10369585	-0.285	0.051	-5.628	4.54e-08	5.25e-05	6	32122509	Island	PPT2;PPT2	Body;Body	0.0575151	0.0710425	-0.0135274
cg20336100	-0.556	0.099	-5.616	4.56e-08	5.26e-05	18	12884313	Island	PTPN2;PTPN2;PTPN2;PTPN2;PTPN2;PTPN2;PTPN2;PTPN2	1stExon;1stExon;1stExon;1stExon;5'UTR;5'UTR;5'UTR;5'UTR	0.0149029	0.0208494	-0.00594647
cg15182643	-0.346	0.061	-5.657	4.62e-08	5.32e-05	5	38257516	N_Shore	EGFLAM	TSS1500	0.0646358	0.0952073	-0.0305715
cg00877095	-0.291	0.052	-5.625	4.66e-08	5.36e-05	19	38146523	Island	ZFP30	TSS1500	0.0305956	0.0384759	-0.00788028
cg18456481	-0.389	0.068	-5.68	4.67e-08	5.37e-05	14	62019963	OpenSea			0.0596491	0.0893041	-0.029655
cg23500774	-0.569	0.101	-5.612	4.68e-08	5.37e-05	7	65540903	Island	ASL;ASL;ASL;ASL;ASL;ASL;ASL	5'UTR;5'UTR;5'UTR;5'UTR;1stExon;1stExon;1stExon	0.0163092	0.0240155	-0.00770633
cg26523019	2.235	0.398	5.609	4.72e-08	5.39e-05	9	33750627	Island	PRSS3;PRSS3;PRSS3;PRSS3	1stExon;1stExon;TSS200;5'UTR	0.185706	0.0835587	0.102147
cg05422897	-0.246	0.044	-5.619	4.72e-08	5.39e-05	2	113403145	Island	SLC20A1	TSS1500	0.0646418	0.0793419	-0.0147001
cg19990785	0.194	0.034	5.634	4.75e-08	5.41e-05	11	67232403	Island	TMEM134;TMEM134;TMEM134	Body;Body;Body	0.187788	0.160959	0.0268284
cg26571739	-0.227	0.04	-5.626	4.75e-08	5.41e-05	19	6772688	OpenSea	VAV1	TSS200	0.0730863	0.0896789	-0.0165926
cg11464571	0.438	0.076	5.749	4.75e-08	5.41e-05	7	79810832	OpenSea	GNAI1	Body	0.713027	0.605812	0.107215
cg11591794	-0.578	0.102	-5.673	4.79e-08	5.44e-05	16	22386016	Island	CDR2	TSS200	0.0199168	0.0357463	-0.0158294
cg16637254	-0.623	0.11	-5.681	4.85e-08	5.5e-05	12	56753705	N_Shore	STAT2	5'UTR	0.0691326	0.106992	-0.0378589
cg00876541	-0.637	0.111	-5.709	4.86e-08	5.5e-05	19	10515578	Island	MIR1181;CDC37	TSS1500;TSS1500	0.0203207	0.057397	-0.0370763
cg25715964	0.57	0.102	5.601	4.88e-08	5.51e-05	7	101839236	Island	CUX1;CUX1;CUX1	Body;Body;Body	0.816058	0.688905	0.127153
cg14665366	0.359	0.064	5.635	4.9e-08	5.52e-05	4	90227740	N_Shore	GPRIN3	5'UTR	0.66929	0.512255	0.157035
cg03117416	-0.24	0.043	-5.604	4.98e-08	5.6e-05	13	78271876	Island	SLAIN1	TSS1500	0.07466	0.0854061	-0.0107462
cg17224613	0.535	0.094	5.703	4.99e-08	5.6e-05	10	30248585	OpenSea			0.819759	0.706855	0.112903
cg03147627	-0.344	0.061	-5.619	5e-08	5.6e-05	4	83956202	OpenSea	COPS4	TSS200	0.0417061	0.0578218	-0.0161158
cg00252543	-0.376	0.067	-5.617	5e-08	5.6e-05	9	137821044	OpenSea			0.0436422	0.0622174	-0.0185752
cg19029205	-0.47	0.084	-5.613	5.02e-08	5.61e-05	1	226373844	N_Shore	ACBD3	Body	0.0469193	0.0706522	-0.0237328
cg09993119	-0.346	0.061	-5.626	5.02e-08	5.61e-05	22	41601085	Island	L3MBTL2	TSS1500	0.0403749	0.0509486	-0.0105737
cg09558425	0.389	0.069	5.594	5.04e-08	5.62e-05	10	30073283	OpenSea			0.695791	0.631104	0.0646869
cg21894058	-0.758	0.132	-5.727	5.06e-08	5.62e-05	7	6098788	Island	EIF2AK1;EIF2AK1;EIF2AK1;EIF2AK1	1stExon;5'UTR;5'UTR;1stExon	0.0125336	0.0260841	-0.0135505
cg10704086	-0.476	0.084	-5.635	5.07e-08	5.62e-05	1	199826512	OpenSea			0.0988442	0.186615	-0.0877713
cg02887248	-0.281	0.05	-5.601	5.07e-08	5.62e-05	8	11659961	Island	FDFT1	TSS1500	0.0725066	0.0820656	-0.00955895
cg12900056	0.618	0.11	5.616	5.07e-08	5.62e-05	1	161292033	OpenSea	SDHC;SDHC;SDHC;SDHC;SDHC;SDHC	Body;Body;Body;Body;Body;Body	0.659484	0.529906	0.129578
ch.10.133109453R	0.261	0.046	5.632	5.12e-08	5.66e-05	10	133219463	OpenSea			0.0669522	0.0521451	0.0148071
cg21088281	-0.531	0.094	-5.644	5.19e-08	5.73e-05	4	176922637	Island	GPM6A;GPM6A	5'UTR;Body	0.0287085	0.0514358	-0.0227272
cg05208644	0.496	0.089	5.594	5.2e-08	5.73e-05	1	99130375	S_Shelf	SNX7;SNX7;SNX7	Body;Body;Body	0.718652	0.629571	0.0890808
cg23970785	-0.411	0.073	-5.6	5.22e-08	5.74e-05	16	11036526	Island	DEXI	TSS1500	0.0405743	0.0556436	-0.0150694
cg17267880	-0.378	0.066	-5.717	5.24e-08	5.76e-05	20	31126718	S_Shelf	NOL4L	Body	0.0861143	0.104628	-0.018514
cg11945871	-0.362	0.064	-5.615	5.25e-08	5.76e-05	11	1411012	Island	BRSK2	TSS200	0.0544243	0.0809438	-0.0265195
cg07077209	-0.485	0.086	-5.638	5.28e-08	5.79e-05	3	53290118	Island	TKT;TKT;TKT	TSS200;TSS200;TSS200	0.0205908	0.036281	-0.0156902
cg26769067	0.565	0.1	5.671	5.3e-08	5.79e-05	8	29430760	OpenSea			0.807433	0.711501	0.0959321
cg07562135	-0.481	0.085	-5.644	5.33e-08	5.82e-05	19	39340654	Island	HNRNPL;HNRNPL	5'UTR;TSS200	0.0827698	0.123074	-0.040304
cg26376749	-0.256	0.046	-5.6	5.34e-08	5.82e-05	17	30677620	S_Shore	ZNF207;ZNF207;ZNF207	Body;Body;Body	0.0452058	0.0572304	-0.0120246
cg07609388	-0.27	0.047	-5.689	5.35e-08	5.82e-05	8	89341103	S_Shore	MMP16;MMP16	TSS1500;TSS1500	0.0899609	0.111666	-0.0217048
cg25518400	0.4	0.072	5.585	5.38e-08	5.84e-05	6	49517153	N_Shore	C6orf141	TSS1500	0.801899	0.698594	0.103305
cg08658009	0.305	0.055	5.585	5.38e-08	5.84e-05	7	30071179	S_Shelf	PLEKHA8	Body	0.818368	0.757819	0.0605491
cg04721719	0.401	0.07	5.75	5.42e-08	5.87e-05	20	3992787	N_Shelf	RNF24;RNF24;RNF24	5'UTR;5'UTR;5'UTR	0.694968	0.605534	0.089434
cg25947998	-0.274	0.049	-5.59	5.46e-08	5.9e-05	8	42948467	N_Shore	SGK196	TSS200	0.0434792	0.0522927	-0.00881349
cg24344115	0.459	0.082	5.601	5.48e-08	5.91e-05	18	28955886	OpenSea	DSG4;DSG4;DSG1-AS1	TSS1500;TSS1500;Body	0.713819	0.608142	0.105677
cg09047471	0.193	0.034	5.648	5.49e-08	5.92e-05	8	56792345	Island	LYN;LYN	TSS200;TSS200	0.160829	0.136988	0.0238404
cg05611801	-0.754	0.134	-5.643	5.52e-08	5.94e-05	8	144911427	Island	PUF60;PUF60;PUF60	Body;Body;TSS1500	0.0157132	0.0365111	-0.0207979
cg11773243	0.323	0.058	5.578	5.53e-08	5.94e-05	7	136613718	OpenSea	CHRM2;CHRM2;CHRM2;CHRM2;CHRM2;CHRM2;CHRM2;CHRM2	5'UTR;5'UTR;5'UTR;5'UTR;5'UTR;5'UTR;5'UTR;5'UTR	0.822329	0.759772	0.0625568
cg15776653	-0.452	0.081	-5.6	5.54e-08	5.94e-05	6	26538476	N_Shore	HMGN4	TSS200	0.0985006	0.142288	-0.0437869
cg15659656	0.33	0.059	5.576	5.55e-08	5.94e-05	1	88407152	OpenSea			0.284449	0.217083	0.0673652
cg20494553	0.17	0.03	5.64	5.55e-08	5.94e-05	4	71554112	Island	UTP3	TSS200	0.230912	0.20097	0.0299425
cg01048349	0.352	0.063	5.579	5.58e-08	5.96e-05	14	21540914	S_Shore	FLJ10357	Body	0.679341	0.61724	0.062101
cg07353583	-0.56	0.1	-5.579	5.59e-08	5.96e-05	5	75471166	S_Shore	SV2C	Body	0.105868	0.157043	-0.0511749
cg00346145	-0.45	0.08	-5.594	5.61e-08	5.98e-05	4	109541559	OpenSea	RPL34;LOC285456;RPL34	TSS200;Body;TSS200	0.081498	0.114884	-0.0333861
cg24577766	-0.427	0.076	-5.604	5.64e-08	5.98e-05	5	134210730	S_Shore	TXNDC15	Body	0.0418683	0.053899	-0.0120307
cg20929132	-0.501	0.09	-5.583	5.64e-08	5.98e-05	5	175491744	S_Shelf			0.487017	0.530714	-0.0436977
cg07940011	0.391	0.07	5.624	5.65e-08	5.99e-05	6	33874211	OpenSea			0.811969	0.741579	0.0703898
cg19277288	-0.348	0.062	-5.592	5.71e-08	6.04e-05	6	33216268	Island			0.0407875	0.0527245	-0.011937
cg04362945	-0.396	0.068	-5.795	5.72e-08	6.04e-05	21	34431654	OpenSea	LINC00945	Body	0.127086	0.221312	-0.0942262
cg02744799	-0.442	0.079	-5.573	5.73e-08	6.04e-05	7	6475609	OpenSea	DAGLB;DAGLB	Body;Body	0.0520148	0.0663504	-0.0143355
cg00771490	-0.218	0.039	-5.581	5.75e-08	6.05e-05	12	65008851	S_Shelf	RASSF3	Body	0.458713	0.481035	-0.0223221
cg23142935	-0.273	0.049	-5.604	5.77e-08	6.07e-05	16	22385308	Island	CDR2	Body	0.0419936	0.05649	-0.0144964
cg06704170	-0.358	0.064	-5.582	5.8e-08	6.09e-05	2	85843078	N_Shore	USP39	TSS1500	0.0412497	0.0564966	-0.0152468
cg15328582	-0.556	0.098	-5.644	5.88e-08	6.16e-05	1	168195103	Island	SFT2D2	TSS200	0.0386588	0.0565929	-0.0179341
cg19630539	-0.433	0.077	-5.648	5.9e-08	6.16e-05	19	53426388	Island			0.0316399	0.0426032	-0.0109634
cg10827159	-0.507	0.091	-5.59	5.9e-08	6.16e-05	12	125815556	Island	TMEM132B	Body	0.046919	0.0800359	-0.0331169
cg17192451	0.352	0.062	5.637	5.9e-08	6.16e-05	10	45382048	OpenSea	TMEM72-AS1	Body	0.796352	0.709187	0.0871659
cg25407085	0.496	0.088	5.613	5.94e-08	6.19e-05	6	82959740	S_Shore			0.659273	0.556064	0.103209
cg24844202	0.664	0.119	5.572	5.98e-08	6.22e-05	8	95072875	OpenSea			0.754695	0.620816	0.133879
cg03000156	-0.345	0.062	-5.575	6e-08	6.23e-05	6	79577260	Island	IRAK1BP1;IRAK1BP1	5'UTR;1stExon	0.0454242	0.0578265	-0.0124023
cg19417183	0.356	0.064	5.583	6.01e-08	6.24e-05	3	179685440	OpenSea	PEX5L;PEX5L;PEX5L;PEX5L;PEX5L;PEX5L;PEX5L;PEX5L	5'UTR;5'UTR;5'UTR;Body;Body;Body;Body;Body	0.756753	0.685279	0.0714741
cg18001872	0.313	0.056	5.58	6.05e-08	6.27e-05	14	61749716	S_Shore	TMEM30B	TSS1500	0.724455	0.680313	0.0441419
cg01630114	-0.337	0.06	-5.597	6.08e-08	6.29e-05	1	117210566	Island	IGSF3;IGSF3	TSS1500;TSS200	0.0833153	0.118423	-0.0351073
cg04329977	-0.322	0.057	-5.635	6.1e-08	6.3e-05	3	61546343	Island	PTPRG	TSS1500	0.053013	0.0647582	-0.0117452
cg03041700	-0.299	0.054	-5.572	6.17e-08	6.36e-05	1	1407645	Island	ATAD3B	Body	0.0525262	0.0681664	-0.0156402
cg24025995	-0.627	0.113	-5.555	6.19e-08	6.36e-05	19	13875323	Island	MRI1;MRI1	TSS200;TSS200	0.0217085	0.0373637	-0.0156552
cg25704289	-0.587	0.104	-5.631	6.19e-08	6.36e-05	15	52851032	OpenSea	ARPP19;ARPP19;ARPP19;ARPP19	Body;Body;Body;Body	0.398955	0.573391	-0.174436
cg05332270	-1.024	0.177	-5.8	6.22e-08	6.39e-05	2	37384401	Island	EIF2AK2;EIF2AK2	TSS1500;TSS1500	0.0749202	0.157457	-0.0825372
cg09688773	-0.901	0.161	-5.581	6.23e-08	6.39e-05	3	172469100	S_Shore			0.146006	0.316883	-0.170877
cg27158519	0.459	0.082	5.613	6.27e-08	6.42e-05	6	113580203	OpenSea			0.720468	0.567916	0.152552
cg11216823	0.461	0.083	5.558	6.28e-08	6.42e-05	8	87479250	OpenSea	WWP1	3'UTR	0.485333	0.36591	0.119423
cg04297258	-0.222	0.04	-5.564	6.31e-08	6.44e-05	16	88772664	Island	RNF166;CTU2;CTU2	1stExon;TSS1500;TSS1500	0.0952997	0.116133	-0.0208334
cg07462417	-0.544	0.097	-5.586	6.32e-08	6.44e-05	22	31795524	Island	DRG1	TSS200	0.0102966	0.0173016	-0.00700494
cg12654856	-0.597	0.107	-5.561	6.33e-08	6.44e-05	9	101839049	OpenSea			0.135674	0.179767	-0.0440931
cg09184043	-0.534	0.096	-5.573	6.39e-08	6.49e-05	7	5862449	N_Shore	ZNF815	TSS1500	0.0671371	0.118241	-0.0511044
cg27566289	-0.462	0.083	-5.562	6.43e-08	6.52e-05	17	48133890	Island	ITGA3;ITGA3	1stExon;1stExon	0.0304286	0.0366131	-0.00618451
cg10441898	0.366	0.066	5.548	6.44e-08	6.52e-05	1	43839507	OpenSea			0.868201	0.81869	0.049511
cg20963814	-0.649	0.117	-5.552	6.46e-08	6.54e-05	1	156265453	OpenSea	C1orf85	TSS200	0.0443074	0.0630395	-0.0187321
cg22377389	-0.384	0.068	-5.645	6.49e-08	6.55e-05	13	20805679	N_Shore	GJB6;GJB6;GJB6;GJB6	5'UTR;5'UTR;5'UTR;TSS1500	0.057295	0.0808308	-0.0235358
cg13274077	-1.329	0.237	-5.613	6.51e-08	6.55e-05	2	121334614	Island			0.0623654	0.614536	-0.552171
cg19635869	-0.352	0.063	-5.576	6.51e-08	6.55e-05	6	90121153	Island	RRAGD	Body	0.0294732	0.0412588	-0.0117857
cg24736989	-0.442	0.075	-5.878	6.52e-08	6.55e-05	14	60973904	Island			0.0718985	0.0901893	-0.0182909
cg15358743	-0.235	0.042	-5.561	6.54e-08	6.55e-05	18	56807035	Island	SEC11C	TSS200	0.053941	0.0665657	-0.0126247
cg03072133	0.472	0.085	5.571	6.54e-08	6.55e-05	8	19453924	OpenSea	CSGALNACT1;CSGALNACT1;CSGALNACT1	Body;5'UTR;5'UTR	0.675279	0.554462	0.120816
cg25193323	-0.521	0.093	-5.578	6.56e-08	6.57e-05	8	125437986	OpenSea			0.0237075	0.0386354	-0.0149278
cg25954627	0.217	0.039	5.58	6.57e-08	6.57e-05	10	8090846	N_Shore			0.177049	0.153032	0.0240166
cg06064179	-0.417	0.074	-5.636	6.59e-08	6.58e-05	17	62829976	N_Shelf	PLEKHM1P	Body	0.248059	0.394353	-0.146294
cg20376953	0.521	0.09	5.776	6.61e-08	6.58e-05	6	117187980	OpenSea			0.441916	0.340675	0.101242
cg09020210	0.343	0.062	5.548	6.61e-08	6.58e-05	21	44943111	OpenSea			0.835595	0.791679	0.0439164
cg23662927	-0.39	0.069	-5.622	6.72e-08	6.68e-05	19	4639377	Island	TNFAIP8L1;TNFAIP8L1	TSS1500;TSS200	0.0369457	0.0488754	-0.0119297
cg15003124	0.58	0.105	5.538	6.83e-08	6.78e-05	2	176016421	OpenSea	ATF2	5'UTR	0.725382	0.606043	0.119339
cg16936451	0.557	0.096	5.8	6.88e-08	6.82e-05	14	70742417	OpenSea			0.824637	0.683587	0.14105
cg05319262	0.497	0.089	5.554	6.92e-08	6.84e-05	17	17623163	N_Shelf	RAI1	5'UTR	0.734309	0.650906	0.0834032
cg13534386	-0.267	0.048	-5.574	6.92e-08	6.84e-05	12	69326692	N_Shore	CPM;CPM;CPM	5'UTR;5'UTR;5'UTR	0.0470592	0.0585716	-0.0115124
cg10193711	-0.889	0.16	-5.543	6.99e-08	6.9e-05	14	22917797	OpenSea			0.0537734	0.111576	-0.0578022
cg24249390	0.435	0.078	5.577	7.01e-08	6.9e-05	15	90295951	S_Shore	MESP1	TSS1500	0.818397	0.768986	0.0494108
cg00948102	-0.514	0.092	-5.618	7.05e-08	6.94e-05	17	73008738	Island	ICT1	TSS200	0.0190896	0.0313503	-0.0122607
cg19531713	-0.268	0.048	-5.557	7.11e-08	6.98e-05	17	41277059	N_Shore	BRCA1;BRCA1;BRCA1;BRCA1;BRCA1;NBR2;BRCA1	5'UTR;Body;5'UTR;TSS1500;5'UTR;TSS1500;5'UTR	0.065921	0.0875791	-0.0216581
cg09617416	-0.368	0.066	-5.554	7.21e-08	7.07e-05	10	72142663	S_Shore	LRRC20;LRRC20;LRRC20	TSS1500;TSS1500;TSS1500	0.0488221	0.0712012	-0.0223791
cg01153342	-0.288	0.052	-5.543	7.23e-08	7.08e-05	14	74254319	S_Shore	C14orf43	TSS1500	0.0411558	0.0546081	-0.0134523
cg11469285	-0.455	0.082	-5.544	7.24e-08	7.08e-05	4	101014779	OpenSea			0.113076	0.167645	-0.0545691
cg23546965	-0.523	0.094	-5.56	7.26e-08	7.09e-05	1	162039514	Island	NOS1AP;NOS1AP	TSS200;TSS200	0.0230822	0.0359955	-0.0129133
cg10942169	-0.928	0.164	-5.655	7.26e-08	7.09e-05	8	16884264	N_Shore	MICU3	TSS1500	0.0398898	0.08164	-0.0417502
cg19318119	-0.703	0.127	-5.525	7.29e-08	7.1e-05	15	42873882	Island	STARD9	Body	0.0160455	0.0354312	-0.0193857
cg25549720	0.375	0.068	5.551	7.32e-08	7.12e-05	6	32058851	S_Shelf	TNXB	Body	0.792162	0.720095	0.0720672
cg24334803	0.167	0.03	5.555	7.39e-08	7.18e-05	1	249132834	Island	ZNF672	5'UTR	0.218445	0.187436	0.031009
cg08339076	0.441	0.08	5.52	7.43e-08	7.21e-05	15	43594805	OpenSea	TGM7	TSS1500	0.756554	0.66383	0.0927236
cg06249215	-0.323	0.058	-5.527	7.47e-08	7.23e-05	5	95297787	S_Shore	ELL2;LOC101929710	TSS200;Body	0.039687	0.0516777	-0.0119908
cg18823825	-0.286	0.052	-5.534	7.53e-08	7.28e-05	3	159480896	N_Shore	IQCJ-SCHIP1;IQCJ-SCHIP1;SCHIP1;SCHIP1;SCHIP1	Body;Body;Body;Body;Body	0.0435577	0.057554	-0.0139963
cg13259821	-0.747	0.135	-5.52	7.56e-08	7.29e-05	2	190305888	N_Shore	WDR75	TSS1500	0.0208765	0.0289505	-0.00807405
cg10060574	-0.226	0.041	-5.528	7.56e-08	7.29e-05	6	30712338	Island	IER3	TSS200	0.0916611	0.11318	-0.0215192
cg22623133	-0.524	0.095	-5.527	7.58e-08	7.3e-05	7	27195960	Island	HOXA7	1stExon	0.0869949	0.103938	-0.016943
cg20905760	-0.274	0.05	-5.522	7.64e-08	7.35e-05	15	43478003	S_Shore	CCNDBP1;CCNDBP1;CCNDBP1;CCNDBP1	TSS200;Body;Body;Body	0.0275448	0.0331325	-0.00558771
cg07656347	-0.388	0.07	-5.545	7.67e-08	7.35e-05	6	30684837	Island	MDC1	5'UTR	0.151274	0.206504	-0.0552302
cg09487931	-0.278	0.05	-5.529	7.67e-08	7.35e-05	17	27230297	S_Shore	DHRS13	TSS1500	0.0650631	0.0773055	-0.0122425
cg03409120	-0.565	0.102	-5.556	7.67e-08	7.35e-05	17	58754402	N_Shore	BCAS3;BCAS3	TSS1500;TSS1500	0.0636276	0.111826	-0.0481981
cg20289609	-0.337	0.061	-5.54	7.68e-08	7.35e-05	1	156051792	N_Shore	MEX3A	TSS200	0.05589	0.0766543	-0.0207643
cg20919942	-0.446	0.08	-5.602	7.73e-08	7.38e-05	17	28088580	Island	SSH2	Body	0.0189645	0.0264867	-0.0075222
cg02707033	-0.593	0.107	-5.546	7.77e-08	7.4e-05	11	84634228	OpenSea	DLG2;DLG2;DLG2;DLG2;DLG2	1stExon;1stExon;5'UTR;5'UTR;Body	0.142646	0.209065	-0.0664192
cg11364290	0.261	0.046	5.614	7.78e-08	7.4e-05	7	127847603	OpenSea	MIR129-1	TSS1500	0.706929	0.642843	0.0640853
cg18168435	-0.321	0.058	-5.558	7.78e-08	7.4e-05	22	36552934	OpenSea	APOL3;APOL3;APOL3;APOL3;APOL3;APOL3	Body;5'UTR;5'UTR;5'UTR;5'UTR;5'UTR	0.0420255	0.0536886	-0.0116631
cg27149973	-0.568	0.102	-5.556	7.82e-08	7.42e-05	17	74868725	S_Shelf	MGAT5B;MGAT5B	Body;TSS200	0.0395157	0.0731247	-0.0336089
cg08905496	-0.464	0.083	-5.563	7.9e-08	7.49e-05	1	165414332	OpenSea	RXRG;RXRG;RXRG;RXRG	5'UTR;5'UTR;1stExon;1stExon	0.0377859	0.0681062	-0.0303203
cg04726661	-0.283	0.051	-5.533	7.95e-08	7.53e-05	20	39657957	Island	TOP1	Body	0.0658097	0.0752608	-0.00945107
cg12356153	0.586	0.106	5.517	7.98e-08	7.54e-05	1	178618556	OpenSea			0.727058	0.599107	0.12795
cg04252710	0.536	0.095	5.621	7.98e-08	7.54e-05	14	69381541	OpenSea	ACTN1;ACTN1;ACTN1	Body;Body;Body	0.696143	0.585927	0.110217
cg20361540	-0.616	0.112	-5.508	8.03e-08	7.57e-05	12	123380447	Island	VPS37B	Body	0.014923	0.025998	-0.011075
cg14937784	-0.982	0.178	-5.514	8.03e-08	7.57e-05	3	48129311	N_Shore	MAP4;MAP4;MAP4	5'UTR;5'UTR;5'UTR	0.125835	0.217119	-0.0912846
cg03364015	-0.354	0.064	-5.523	8.04e-08	7.57e-05	11	69454423	Island	CCND1	TSS1500	0.0607535	0.078846	-0.0180925
cg24955847	-0.587	0.106	-5.554	8.07e-08	7.58e-05	15	43622439	Island	LCMT2;ADAL;ADAL	1stExon;TSS200;TSS200	0.0158756	0.0257338	-0.00985821
cg19030994	0.304	0.053	5.724	8.07e-08	7.58e-05	5	273394	S_Shore	PDCD6	Body	0.782506	0.754795	0.027711
cg25254910	0.474	0.086	5.525	8.12e-08	7.6e-05	15	69748244	S_Shelf			0.760176	0.665262	0.094914
cg02022733	-0.362	0.065	-5.548	8.12e-08	7.6e-05	5	140864578	Island	PCDHGA4;PCDHGC3;PCDHGA12;PCDHGA11;PCDHGA11;PCDHGA9;PCDHGA1;PCDHGB1;PCDHGC4;PCDHGB6;PCDHGB3;PCDHGC4;PCDHGB7;PCDHGA6;PCDHGA8;PCDHGA10;PCDHGA5;PCDHGB4;PCDHGA3;PCDHGA2;PCDHGA7;PCDHGB2;PCDHGB5;PCDHGC3	Body;Body;Body;Body;Body;Body;Body;Body;TSS200;Body;Body;TSS200;Body;Body;Body;Body;Body;Body;Body;Body;Body;Body;Body;Body	0.083779	0.10836	-0.0245805
cg03558399	-0.613	0.111	-5.542	8.13e-08	7.6e-05	3	67022555	OpenSea			0.126076	0.175834	-0.0497579
cg04593197	-0.517	0.094	-5.508	8.19e-08	7.64e-05	2	172811676	OpenSea	HAT1;HAT1	Body;Body	0.0869133	0.158353	-0.0714401
cg02730990	0.424	0.076	5.556	8.21e-08	7.65e-05	6	168122688	S_Shore			0.774058	0.661183	0.112875
cg10726226	-0.536	0.097	-5.532	8.3e-08	7.73e-05	11	133907750	S_Shore	LOC100128239	Body	0.0354186	0.0479283	-0.0125096
cg03687953	-0.671	0.121	-5.532	8.32e-08	7.73e-05	17	40834511	N_Shore	CCR10;CNTNAP1	TSS1500;TSS200	0.0615051	0.103285	-0.0417797
cg01489660	0.317	0.058	5.501	8.44e-08	7.83e-05	19	46808123	S_Shore	HIF3A;HIF3A;HIF3A;HIF3A;RNU6-66P	Body;Body;Body;Body;Body	0.820993	0.762065	0.0589285
cg17906523	-0.36	0.065	-5.503	8.5e-08	7.87e-05	1	94883536	Island	ABCD3;ABCD3	TSS1500;TSS1500	0.0409078	0.0531159	-0.0122081
cg18052650	0.452	0.082	5.514	8.53e-08	7.9e-05	11	72555490	OpenSea	FCHSD2	Body	0.858353	0.789596	0.0687562
cg06976202	1.339	0.243	5.501	8.58e-08	7.93e-05	22	50920021	Island	ADM2;ADM2	5'UTR;1stExon	0.0359175	0.0146345	0.0212829
cg24056685	-0.361	0.065	-5.525	8.68e-08	8.01e-05	15	41409076	S_Shore	INO80;INO80	TSS1500;TSS1500	0.0448579	0.0586025	-0.0137445
cg16006145	-0.57	0.103	-5.512	8.73e-08	8.05e-05	8	81397610	N_Shore	ZBTB10;ZBTB10;ZBTB10	TSS1500;TSS1500;TSS1500	0.068624	0.121063	-0.052439
cg09668030	-0.685	0.123	-5.559	8.79e-08	8.08e-05	1	27852173	N_Shelf			0.159462	0.231121	-0.0716598
cg27333517	-0.508	0.092	-5.524	8.8e-08	8.08e-05	8	92083018	S_Shore	OTUD6B	Body	0.0256984	0.0399427	-0.0142443
cg14323199	-0.288	0.052	-5.522	8.82e-08	8.08e-05	17	60705839	Island	MRC2	Body	0.0686409	0.0891576	-0.0205167
cg12177094	-0.776	0.141	-5.492	8.82e-08	8.08e-05	2	85804646	OpenSea	VAMP8;VAMP8	5'UTR;1stExon	0.0412025	0.0656958	-0.0244933
cg12943155	1.088	0.196	5.557	8.87e-08	8.12e-05	3	127347978	Island	PODXL2	TSS200	0.0428121	0.00891651	0.0338956
cg00166343	-0.53	0.096	-5.497	8.88e-08	8.12e-05	17	29150100	N_Shore	CRLF3	Body	0.0725852	0.119635	-0.04705
cg02577203	-0.257	0.047	-5.511	8.96e-08	8.18e-05	11	47869805	Island	NUP160	1stExon	0.051535	0.0688495	-0.0173145
cg09557413	0.338	0.062	5.493	9.03e-08	8.23e-05	4	48169916	OpenSea	TEC	Body	0.771025	0.664104	0.106922
cg23082366	0.488	0.083	5.87	9.03e-08	8.23e-05	4	47580277	OpenSea	ATP10D	Body	0.759587	0.66271	0.0968763
cg04374474	-0.482	0.088	-5.493	9.06e-08	8.24e-05	11	57224998	N_Shore			0.0511024	0.0763962	-0.0252939
cg06545038	-0.63	0.115	-5.483	9.07e-08	8.24e-05	1	201868886	OpenSea	LMOD1	Body	0.923893	0.959267	-0.0353746
cg05525083	-0.449	0.082	-5.502	9.09e-08	8.25e-05	9	125133153	OpenSea	PTGS1;PTGS1;PTGS1;PTGS1;PTGS1;PTGS1	5'UTR;5'UTR;TSS200;TSS200;TSS200;TSS200	0.0332893	0.0478126	-0.0145233
cg06784108	-0.418	0.074	-5.63	9.15e-08	8.29e-05	13	107187232	Island	EFNB2	1stExon	0.0483944	0.0680513	-0.019657
ch.20.1436892F	-0.891	0.163	-5.483	9.17e-08	8.29e-05	20	60746731	S_Shore	SS18L1	Body	0.0952523	0.170846	-0.0755936
cg16762308	0.301	0.054	5.604	9.18e-08	8.29e-05	20	31870888	OpenSea	C20orf114	TSS200	0.584822	0.503731	0.0810911
cg12506373	-0.218	0.04	-5.483	9.21e-08	8.31e-05	2	27440548	Island	CAD	Body	0.0972272	0.115135	-0.0179083
cg14539442	0.204	0.037	5.491	9.25e-08	8.33e-05	11	108368951	Island	KDELC2	1stExon	0.0823177	0.0710427	0.011275
cg14550519	-0.629	0.112	-5.618	9.31e-08	8.38e-05	17	58180026	OpenSea	LOC653653	Body	0.0720299	0.100236	-0.0282065
cg01900240	0.341	0.061	5.55	9.36e-08	8.41e-05	4	4714724	OpenSea			0.80868	0.772167	0.0365125
cg01311063	2.471	0.447	5.531	9.42e-08	8.45e-05	2	131058184	OpenSea			0.872978	0.391786	0.481192
cg01418261	-0.53	0.097	-5.474	9.43e-08	8.45e-05	1	47697663	Island			0.033021	0.0506362	-0.0176152
cg25750404	-0.279	0.051	-5.492	9.43e-08	8.45e-05	12	6579648	Island	VAMP1;VAMP1;VAMP1	Body;Body;Body	0.0520474	0.069496	-0.0174486
cg04267987	-0.569	0.103	-5.534	9.46e-08	8.46e-05	9	115512622	Island	SNX30	TSS1500	0.0399246	0.0647121	-0.0247875
cg06738889	-0.39	0.071	-5.497	9.5e-08	8.49e-05	1	150208936	S_Shore	ANP32E;ANP32E	TSS1500;TSS1500	0.0402708	0.061058	-0.0207872
cg02538199	-0.429	0.077	-5.56	9.54e-08	8.51e-05	9	37034277	Island	PAX5;PAX5	1stExon;5'UTR	0.0444086	0.0627961	-0.0183875
cg05662892	-0.313	0.057	-5.509	9.55e-08	8.51e-05	9	94712793	Island	ROR2	TSS1500	0.0674626	0.081162	-0.0136994
cg16761550	-0.356	0.062	-5.714	9.58e-08	8.53e-05	16	3029823	Island	PKMYT1;PKMYT1	5'UTR;5'UTR	0.0870185	0.121793	-0.0347741
cg21873674	-0.358	0.064	-5.561	9.62e-08	8.55e-05	3	13689339	OpenSea			0.0388351	0.0523174	-0.0134822
cg16624304	0.461	0.083	5.542	9.68e-08	8.59e-05	7	28834178	OpenSea	CREB5;CREB5;CREB5;CREB5	Body;Body;Body;Body	0.823755	0.757851	0.0659037
cg18241904	-0.653	0.118	-5.536	9.69e-08	8.59e-05	6	30181604	Island	TRIM26	TSS1500	0.0158622	0.0278636	-0.0120014
cg04555116	-0.863	0.156	-5.536	9.71e-08	8.59e-05	10	38383201	Island	ZNF37A;ZNF37A	TSS200;TSS200	0.048406	0.0717273	-0.0233213
cg11178574	1.503	0.272	5.537	9.74e-08	8.6e-05	11	561340	Island	RASSF7;RASSF7;C11orf35;RASSF7	TSS200;TSS200;TSS1500;5'UTR	0.0654913	0.0189769	0.0465144
cg09409412	-0.109	0.02	-5.475	9.74e-08	8.6e-05	6	58777584	OpenSea			0.485732	0.504175	-0.0184432
cg17976625	-0.813	0.148	-5.507	9.88e-08	8.71e-05	17	28705858	Island	CPD	TSS200	0.133639	0.190898	-0.0572594
cg22349718	0.568	0.104	5.472	9.89e-08	8.71e-05	1	218517778	N_Shore	TGFB2;TGFB2;TGFB2-AS1	TSS1500;TSS1500;Body	0.639847	0.493798	0.146049
cg24125890	-0.439	0.08	-5.471	9.94e-08	8.74e-05	12	21654287	N_Shore	RECQL;GOLT1B;RECQL;RECQL	1stExon;TSS1500;5'UTR;5'UTR	0.0309899	0.0454037	-0.0144138
cg13022642	-0.584	0.106	-5.524	9.97e-08	8.76e-05	2	234763578	Island	HJURP;HJURP;HJURP	TSS1500;TSS1500;TSS1500	0.0743038	0.123752	-0.0494481
cg26930006	-0.466	0.085	-5.482	1e-07	8.78e-05	14	60798844	S_Shelf			0.118796	0.180277	-0.0614811
cg06877462	0.296	0.054	5.475	1e-07	8.78e-05	1	205807181	OpenSea	PM20D1	Body	0.826954	0.794258	0.0326959
cg06839650	-0.901	0.164	-5.491	1.01e-07	8.82e-05	6	112971587	OpenSea			0.0779669	0.161853	-0.0838863
cg14936968	-0.399	0.072	-5.567	1.01e-07	8.86e-05	3	57198533	Island	IL17RD	Body	0.0264063	0.0358369	-0.00943065
cg15738916	-0.305	0.056	-5.484	1.02e-07	8.87e-05	2	102314495	S_Shore	MAP4K4;MAP4K4;MAP4K4;MAP4K4;MAP4K4;MAP4K4	1stExon;1stExon;5'UTR;5'UTR;5'UTR;1stExon	0.0476625	0.0664391	-0.0187766
cg03662217	-0.172	0.031	-5.473	1.02e-07	8.92e-05	21	35747882	Island	FAM165B	5'UTR	0.141431	0.163507	-0.0220758
cg08938306	0.252	0.042	6.038	1.02e-07	8.88e-05	12	123717926	Island	C12orf65;MPHOSPH9;MPHOSPH9;C12orf65;C12orf65;C12orf65	TSS1500;TSS200;TSS200;TSS200;1stExon;5'UTR	0.0666072	0.0561818	0.0104254
cg14463945	0.338	0.062	5.496	1.03e-07	8.96e-05	12	125072118	OpenSea			0.728652	0.662587	0.0660649
cg16593921	-0.412	0.073	-5.632	1.03e-07	8.95e-05	8	6693344	S_Shore	XKR5	TSS200	0.0276578	0.0358685	-0.00821075
cg02426076	0.342	0.063	5.46	1.03e-07	8.96e-05	5	131745521	N_Shore	C5orf56	TSS1500	0.792453	0.730098	0.0623544
cg07079421	-0.297	0.054	-5.498	1.04e-07	8.96e-05	22	46933261	Island	CELSR1	TSS200	0.0510112	0.0626885	-0.0116773
cg17524651	-0.353	0.064	-5.523	1.04e-07	8.96e-05	13	28397176	OpenSea			0.0856989	0.102772	-0.0170735
cg05741611	-0.512	0.094	-5.455	1.05e-07	9.05e-05	18	51884982	Island	C18orf54	TSS200	0.0395989	0.0590076	-0.0194087
cg02824295	-0.591	0.103	-5.728	1.07e-07	9.2e-05	19	50380742	Island	TBC1D17;TBC1D17;AKT1S1;AKT1S1;AKT1S1;TBC1D17;TBC1D17	5'UTR;1stExon;TSS200;TSS200;TSS200;1stExon;5'UTR	0.0182686	0.0285249	-0.0102563
cg05906740	-0.611	0.111	-5.53	1.07e-07	9.19e-05	3	37035205	Island	MLH1;MLH1;MLH1;EPM2AIP1;MLH1	TSS200;Body;TSS200;TSS1500;TSS200	0.0158931	0.0286226	-0.0127295
cg26164735	-0.353	0.064	-5.478	1.07e-07	9.2e-05	4	71768712	S_Shore	MOBKL1A	Body	0.0382888	0.0545672	-0.0162784
cg06128509	-0.287	0.053	-5.454	1.08e-07	9.31e-05	10	91461539	Island	KIF20B	5'UTR	0.0532966	0.0686275	-0.0153309
cg26879059	-0.391	0.069	-5.658	1.08e-07	9.31e-05	16	48657126	OpenSea			0.177232	0.223281	-0.0460492
cg11070419	0.359	0.066	5.45	1.09e-07	9.34e-05	1	207277210	OpenSea	C4BPA	TSS1500	0.702189	0.596959	0.10523
cg00170564	-0.285	0.052	-5.511	1.09e-07	9.31e-05	12	107714106	Island	BTBD11	Body	0.0655422	0.116033	-0.0504909
cg18854735	-0.244	0.045	-5.454	1.09e-07	9.34e-05	1	1822972	Island	GNB1	TSS1500	0.0558566	0.0687704	-0.0129138
cg04515004	0.32	0.059	5.45	1.1e-07	9.38e-05	2	153216385	OpenSea	FMNL2	Body	0.843599	0.809283	0.034316
cg17210837	0.436	0.078	5.609	1.1e-07	9.36e-05	5	35954233	OpenSea	UGT3A1	3'UTR	0.542527	0.346721	0.195806
cg10556830	-0.241	0.044	-5.46	1.1e-07	9.37e-05	5	68462986	Island	CCNB1;CCNB1	1stExon;5'UTR	0.0600782	0.0751066	-0.0150283
cg00298675	-0.612	0.111	-5.515	1.1e-07	9.37e-05	2	73612788	Island	ALMS1	TSS200	0.0151876	0.0259684	-0.0107809
cg18893596	-0.38	0.068	-5.545	1.11e-07	9.47e-05	13	91823796	N_Shelf			0.230995	0.327367	-0.0963722
cg24873414	-0.385	0.07	-5.486	1.12e-07	9.5e-05	19	18746981	OpenSea	KLHL26	TSS1500	0.211768	0.292377	-0.0806089
cg17235827	-0.63	0.114	-5.503	1.12e-07	9.53e-05	6	33396215	Island	SYNGAP1	Body	0.0433955	0.0642991	-0.0209036
cg19847402	-0.376	0.069	-5.483	1.13e-07	9.53e-05	9	94903190	N_Shore	LINC00475	TSS1500	0.0290788	0.0391207	-0.0100418
cg13661968	-0.454	0.083	-5.456	1.13e-07	9.54e-05	11	20621474	N_Shore	SLC6A5	Body	0.105225	0.160126	-0.0549015
cg20683799	0.186	0.034	5.49	1.13e-07	9.54e-05	1	63989117	OpenSea	ITGB3BP;EFCAB7;EFCAB7	TSS1500;1stExon;5'UTR	0.109014	0.0938424	0.0151712
cg23503584	-0.749	0.137	-5.45	1.13e-07	9.56e-05	2	214014759	N_Shore	IKZF2;IKZF2	5'UTR;5'UTR	0.11107	0.178922	-0.067852
cg04019011	0.374	0.067	5.573	1.13e-07	9.54e-05	6	33335152	OpenSea	LYPLA2P1	TSS1500	0.782102	0.719854	0.0622476
cg00774728	-0.702	0.129	-5.436	1.14e-07	9.62e-05	9	124990632	Island	LHX6;LHX6;LHX6;LHX6	TSS1500;1stExon;Body;Body	0.0172874	0.027006	-0.00971861
cg10384373	-0.729	0.134	-5.448	1.14e-07	9.59e-05	14	74111498	N_Shore	DNAL1	TSS200	0.0352817	0.0445618	-0.00928014
cg20164915	0.191	0.035	5.46	1.15e-07	9.66e-05	1	149871167	Island	BOLA1;BOLA1	1stExon;5'UTR	0.144054	0.119071	0.0249824
cg09151842	0.23	0.042	5.451	1.15e-07	9.65e-05	7	128431869	Island	CCDC136;CCDC136	TSS200;Body	0.145547	0.128947	0.0166003
cg01247273	-0.263	0.048	-5.443	1.15e-07	9.66e-05	6	112318395	OpenSea			0.0830549	0.0915148	-0.00845997
cg14107978	-0.426	0.078	-5.448	1.15e-07	9.66e-05	14	73526075	S_Shore	RBM25	5'UTR	0.0429934	0.0619907	-0.0189973
cg15593382	0.464	0.085	5.433	1.17e-07	9.78e-05	1	84630286	OpenSea	PRKACB;PRKACB;PRKACB;PRKACB;PRKACB;PRKACB;PRKACB;PRKACB;PRKACB;PRKACB;PRKACB	TSS200;TSS200;TSS200;Body;Body;Body;Body;Body;Body;Body;Body	0.765172	0.631441	0.133731
cg10861390	-0.463	0.085	-5.444	1.17e-07	9.74e-05	14	94442922	OpenSea			0.0479058	0.0708612	-0.0229555
cg07451261	-0.588	0.108	-5.437	1.17e-07	9.75e-05	10	102415086	Island			0.0962817	0.13	-0.0337183
cg01936090	-0.713	0.13	-5.473	1.18e-07	9.81e-05	1	179923733	Island	CEP350	TSS200	0.0161094	0.0308925	-0.0147832
cg09643587	1.456	0.265	5.498	1.19e-07	9.89e-05	3	107809710	Island	CD47;CD47;CD47	1stExon;1stExon;1stExon	0.0947787	0.0300867	0.064692
cg14461093	-0.487	0.089	-5.473	1.21e-07	0.000100231	3	87019151	OpenSea	VGLL3	Body	0.112116	0.168886	-0.0567696
cg01144693	-0.361	0.066	-5.451	1.21e-07	0.000100462	1	85359106	Island	LPAR3	TSS1500	0.0444214	0.0631687	-0.0187473
cg07502208	0.364	0.065	5.591	1.22e-07	0.000101244	2	175457569	OpenSea	WIPF1;WIPF1	5'UTR;5'UTR	0.656639	0.548817	0.107822
cg02052399	0.345	0.064	5.426	1.22e-07	0.00010105	10	31888489	N_Shelf			0.852714	0.817507	0.0352073
cg01771479	-0.337	0.062	-5.467	1.24e-07	0.000102227	8	144198810	OpenSea			0.0535366	0.0783325	-0.0247959
cg16895170	-0.699	0.129	-5.418	1.25e-07	0.000103138	12	56511835	N_Shore	ZC3H10	TSS200	0.0498866	0.0966069	-0.0467203
cg22081084	-0.381	0.07	-5.444	1.25e-07	0.000102741	1	89990230	Island	LRRC8B	TSS200	0.0730377	0.109519	-0.0364812
cg24071726	1.965	0.349	5.637	1.25e-07	0.000102741	2	171571151	Island	LOC440925;SP5	TSS200;TSS1500	0.0878984	0.0557257	0.0321726
cg25698525	-0.241	0.044	-5.452	1.26e-07	0.000103718	19	34012759	Island	PEPD;PEPD;PEPD;PEPD;PEPD;PEPD	1stExon;5'UTR;5'UTR;1stExon;1stExon;5'UTR	0.0743526	0.0888193	-0.0144667
cg07934812	-0.771	0.142	-5.433	1.26e-07	0.000103778	10	133109013	N_Shore	TCERG1L	Body	0.071007	0.102451	-0.0314442
cg12218771	0.385	0.071	5.434	1.27e-07	0.000104444	1	6696166	OpenSea	DNAJC11	Body	0.846416	0.805749	0.040667
cg27174972	-0.366	0.067	-5.445	1.27e-07	0.000104117	1	177151164	Island	FAM5B	5'UTR	0.123561	0.157278	-0.0337164
cg10234841	-0.619	0.114	-5.413	1.28e-07	0.000104796	13	73302007	Island	C13orf37;C13orf34	TSS200;TSS200	0.0148349	0.0235841	-0.00874919
cg01652215	-0.343	0.063	-5.436	1.28e-07	0.000104716	2	73963950	N_Shore	TPRKB	5'UTR	0.0516584	0.0787103	-0.0270519
cg20538819	-0.241	0.044	-5.433	1.28e-07	0.000104449	1	214724805	Island	PTPN14	TSS200	0.0578959	0.068744	-0.0108481
cg26027796	-0.677	0.124	-5.47	1.29e-07	0.000105276	19	55962686	Island			0.0406101	0.0600754	-0.0194654
cg21950287	0.151	0.028	5.42	1.3e-07	0.00010626	19	54385441	Island	PRKCG	TSS200	0.197943	0.17708	0.020863
cg25883405	-0.674	0.121	-5.559	1.31e-07	0.000106519	7	104865796	OpenSea	SRPK2;SRPK2	Body;Body	0.161415	0.250829	-0.0894147
cg00831051	-0.468	0.086	-5.415	1.31e-07	0.000106358	2	87817784	OpenSea	LINC00152;LINC00152;LINC00152	Body;Body;Body	0.0799313	0.124467	-0.0445355
cg10352719	-0.323	0.059	-5.446	1.31e-07	0.000106426	14	24769404	S_Shore	DHRS1;DHRS1;C14orf21	TSS1500;TSS1500;1stExon	0.0447782	0.0671472	-0.022369
cg10557320	-0.36	0.066	-5.429	1.32e-07	0.000107389	6	12012551	Island	HIVEP1	TSS200	0.0495827	0.0659125	-0.0163298
cg03714416	0.983	0.181	5.426	1.33e-07	0.000107648	7	2599001	Island	IQCE;IQCE;IQCE;IQCE;IQCE	5'UTR;5'UTR;Body;Body;Body	0.0181741	0.00702361	0.0111505
cg24022375	-0.547	0.101	-5.408	1.33e-07	0.000107648	10	20104497	Island	PLXDC2	TSS1500	0.0484455	0.067886	-0.0194405
cg07833019	-0.24	0.044	-5.42	1.34e-07	0.000108037	5	38258007	Island	EGFLAM	TSS1500	0.0699034	0.0822745	-0.0123711
cg09333077	0.623	0.115	5.427	1.34e-07	0.000108027	6	27118882	S_Shelf			0.710248	0.57164	0.138608
cg23437166	-0.364	0.067	-5.419	1.36e-07	0.000109528	4	13486582	S_Shore	RAB28;RAB28;RAB28	TSS1500;TSS1500;TSS1500	0.0251298	0.0343035	-0.00917371
cg13823136	-0.501	0.093	-5.409	1.36e-07	0.000109528	1	77333138	Island	ST6GALNAC5	TSS200	0.0281328	0.0405166	-0.0123838
cg02918101	-0.309	0.057	-5.408	1.37e-07	0.000110124	6	31371497	Island	MICA	Body	0.0392999	0.0478729	-0.00857291
cg26797661	0.202	0.037	5.472	1.38e-07	0.000110381	1	151138516	OpenSea	LYSMD1;SCNM1;LYSMD1;SCNM1	TSS200;5'UTR;TSS200;1stExon	0.170201	0.142728	0.0274726
cg20783262	0.162	0.03	5.417	1.38e-07	0.000110381	1	68152310	S_Shore	GADD45A	Body	0.236091	0.212214	0.0238767
cg13949836	0.292	0.054	5.413	1.38e-07	0.000110381	9	127264292	N_Shore	NR5A1	Body	0.748006	0.694187	0.0538185
cg25894717	-0.258	0.048	-5.423	1.38e-07	0.000110469	7	100026934	Island	MEPCE;MEPCE;MEPCE;MEPCE;ZCWPW1;ZCWPW1	TSS1500;5'UTR;5'UTR;5'UTR;TSS1500;TSS1500	0.057158	0.0746997	-0.0175417
cg02776035	-0.658	0.121	-5.432	1.38e-07	0.000110381	19	51161482	N_Shore			0.0739212	0.106511	-0.0325898
cg05157912	-0.482	0.089	-5.399	1.38e-07	0.000110381	14	75894395	Island	JDP2;JDP2;JDP2	TSS200;TSS1500;TSS1500	0.025567	0.0333679	-0.00780089
cg16189954	-0.216	0.04	-5.418	1.39e-07	0.000111058	22	29138267	Island	HSCB;CHEK2;CHEK2;CHEK2	1stExon;TSS1500;TSS1500;TSS1500	0.0720148	0.0892935	-0.0172787
cg13032151	-0.473	0.087	-5.439	1.39e-07	0.000110578	7	105650200	Island	FLJ23834	Body	0.0620374	0.0974017	-0.0353643
cg20369775	-0.741	0.137	-5.429	1.4e-07	0.000111686	13	45010051	N_Shore	TSC22D1;TSC22D1	Body;Body	0.0537412	0.0988951	-0.045154
cg04165384	-0.6	0.11	-5.453	1.41e-07	0.000112162	19	58514255	Island	ZNF606;LOC100128398;ZNF606	5'UTR;TSS200;1stExon	0.0174223	0.0286433	-0.0112209
cg16551483	1.192	0.221	5.402	1.42e-07	0.000112727	17	4981823	Island	ZFP3;ZFP3	5'UTR;1stExon	0.0254158	0.0108646	0.0145512
ch.4.11576235F	0.264	0.049	5.424	1.42e-07	0.00011255	4	11967137	OpenSea			0.0552993	0.0440332	0.0112661
cg25578064	-0.325	0.06	-5.438	1.42e-07	0.000112727	20	42086787	Island	SFRS6	Body	0.0367729	0.0589657	-0.0221929
cg00993830	-0.574	0.104	-5.528	1.43e-07	0.000112818	7	129499233	OpenSea	UBE2H;UBE2H	Body;Body	0.131245	0.218145	-0.0868993
cg17774058	-0.294	0.054	-5.429	1.43e-07	0.000113236	20	6748719	Island	BMP2	TSS200	0.0827176	0.115833	-0.0331152
cg09951637	-0.436	0.08	-5.474	1.43e-07	0.000112818	11	33951810	OpenSea			0.0576969	0.0887012	-0.0310043
cg03352409	-0.246	0.046	-5.397	1.44e-07	0.000113342	22	21336370	Island	LZTR1	TSS200	0.0576128	0.0714305	-0.0138176
cg23548487	-0.268	0.05	-5.393	1.44e-07	0.000113334	19	58790298	Island	ZNF8	TSS200	0.0570979	0.0676302	-0.0105323
cg15351736	-0.295	0.055	-5.415	1.44e-07	0.000113572	11	111808104	Island	DIXDC1;DIXDC1	5'UTR;1stExon	0.083185	0.107994	-0.0248086
cg01994468	-0.357	0.066	-5.449	1.45e-07	0.000113617	10	123872501	Island	TACC2;TACC2;TACC2;TACC2;TACC2	TSS200;Body;Body;Body;Body	0.0739449	0.108096	-0.0341516
cg12991791	-0.302	0.056	-5.425	1.45e-07	0.000113842	11	3863056	S_Shore	RHOG	TSS1500	0.0389201	0.0488889	-0.0099688
cg11234017	-0.254	0.047	-5.409	1.45e-07	0.000113842	17	42767172	Island	CCDC43;CCDC43	TSS200;TSS200	0.0562633	0.077419	-0.0211556
cg25514554	-0.211	0.038	-5.617	1.45e-07	0.000113957	19	22235409	OpenSea	ZNF257;ZNF257	5'UTR;1stExon	0.166087	0.185887	-0.0198
cg20793809	-0.318	0.059	-5.417	1.46e-07	0.000113996	1	32757482	Island	HDAC1	TSS1500	0.0883163	0.117833	-0.0295163
cg16830944	0.543	0.096	5.636	1.46e-07	0.000113996	14	62200995	OpenSea	HIF1A;HIF1A;HIF1A;HIF1A;HIF1A;HIF1A	ExonBnd;ExonBnd;ExonBnd;Body;Body;Body	0.774398	0.685265	0.0891335
cg02922204	0.325	0.06	5.389	1.46e-07	0.000113996	19	56828822	S_Shelf			0.828484	0.785833	0.0426514
cg17093684	-0.442	0.081	-5.486	1.47e-07	0.000114232	7	4838902	OpenSea	RADIL	3'UTR	0.458322	0.544669	-0.0863479
cg02357508	-0.301	0.056	-5.392	1.47e-07	0.000114232	15	40331141	Island	SRP14	Body	0.0339974	0.039792	-0.00579462
cg26218804	-0.587	0.108	-5.443	1.47e-07	0.000114232	1	65532705	Island			0.0168637	0.028179	-0.0113153
cg04900128	0.35	0.065	5.386	1.47e-07	0.000114232	17	16957927	OpenSea	MPRIP;MPRIP	Body;Body	0.830018	0.768881	0.0611373
cg21802401	-0.769	0.141	-5.468	1.48e-07	0.000115237	7	72722925	Island	NSUN5;NSUN5;NSUN5;NSUN5	TSS200;TSS200;TSS200;TSS200	0.0131746	0.0260283	-0.0128537
cg02960176	0.618	0.113	5.472	1.5e-07	0.000116199	11	26004210	OpenSea			0.634337	0.458814	0.175523
cg09177132	-0.838	0.154	-5.435	1.5e-07	0.000116256	10	72142824	S_Shore	LRRC20;LRRC20;LRRC20	TSS1500;TSS1500;TSS1500	0.154191	0.245158	-0.0909668
cg25220896	-0.42	0.076	-5.518	1.5e-07	0.000116199	1	11004296	OpenSea			0.0489906	0.0728682	-0.0238776
cg18100347	-0.607	0.111	-5.459	1.51e-07	0.000116256	3	127294121	OpenSea	TPRA1;TPRA1;TPRA1	Body;Body;Body	0.0483077	0.0775668	-0.0292591
cg02554771	-0.369	0.069	-5.389	1.51e-07	0.000116256	3	66982915	OpenSea			0.50953	0.579832	-0.0703012
cg05687848	0.418	0.075	5.55	1.51e-07	0.000116256	4	170487879	OpenSea	NEK1;NEK1;NEK1;NEK1;NEK1	Body;Body;Body;Body;Body	0.851268	0.802099	0.0491686
cg15709401	-0.736	0.132	-5.595	1.54e-07	0.000118321	20	18774737	OpenSea	HSPC072;LOC100270804;HSPC072	Body;Body;TSS200	0.0359846	0.0639567	-0.0279721
cg02325243	-0.834	0.152	-5.477	1.54e-07	0.000118226	19	19729568	Island	PBX4	TSS200	0.0161391	0.023972	-0.00783288
cg09699369	-0.393	0.073	-5.378	1.54e-07	0.000118321	19	16771803	Island	C19orf42;TMEM38A	TSS1500;TSS200	0.0400739	0.0556818	-0.015608
cg05345116	-0.503	0.092	-5.472	1.54e-07	0.000118226	1	28696109	Island	PHACTR4;PHACTR4	1stExon;5'UTR	0.0253271	0.0388233	-0.0134962
cg09681688	-0.381	0.07	-5.415	1.54e-07	0.000118226	5	56790707	OpenSea			0.0634513	0.099284	-0.0358327
cg02148222	-0.565	0.102	-5.564	1.57e-07	0.00012024	3	186649855	S_Shore	ST6GAL1;ST6GAL1	5'UTR;5'UTR	0.111858	0.178951	-0.0670938
cg11550426	-0.303	0.056	-5.39	1.57e-07	0.00012024	8	59465609	Island	SDCBP;SDCBP;SDCBP;SDCBP;SDCBP	TSS200;TSS200;TSS200;TSS200;TSS200	0.0397423	0.0527459	-0.0130036
cg04256657	-0.393	0.073	-5.384	1.58e-07	0.00012024	8	116681127	S_Shore	TRPS1;TRPS1;TRPS1;TRPS1;TRPS1	TSS1500;1stExon;1stExon;5'UTR;5'UTR	0.0255254	0.0362383	-0.0107129
cg11816769	1.458	0.269	5.422	1.58e-07	0.00012024	3	52001952	OpenSea	PCBP4	TSS1500	0.0840167	0.0376174	0.0463993
cg20755299	0.354	0.065	5.449	1.58e-07	0.00012024	10	8800046	OpenSea			0.672566	0.577171	0.0953948
cg00670017	2.216	0.409	5.417	1.58e-07	0.000120301	17	47308301	S_Shore	PHOSPHO1;PHOSPHO1	TSS200;TSS200	0.127767	0.0565759	0.0711912
cg13931502	0.403	0.075	5.377	1.58e-07	0.00012024	2	169869788	OpenSea	ABCB11;ABCB11	ExonBnd;Body	0.723106	0.627991	0.0951145
cg01672455	-0.566	0.105	-5.372	1.58e-07	0.00012024	16	2582142	Island	CEMP1	TSS1500	0.0155148	0.0233973	-0.00788245
cg15229027	-0.2	0.037	-5.391	1.58e-07	0.00012024	14	64805542	Island	ESR2	TSS1500	0.0841749	0.0996132	-0.0154383
cg04208291	-0.538	0.098	-5.508	1.6e-07	0.000120885	1	115829893	OpenSea	NGF	5'UTR	0.584836	0.644131	-0.0592953
cg06975162	0.391	0.073	5.379	1.6e-07	0.000120885	2	79367903	OpenSea			0.748023	0.680284	0.0677388
cg07040338	0.543	0.1	5.435	1.6e-07	0.000120885	7	2402133	OpenSea	EIF3B;EIF3B	Body;Body	0.803413	0.734158	0.0692557
cg17214600	0.401	0.075	5.374	1.6e-07	0.000120885	8	130902299	OpenSea	FAM49B;FAM49B;FAM49B;FAM49B;FAM49B	Body;Body;Body;5'UTR;5'UTR	0.695436	0.597875	0.0975607
cg18095725	-0.693	0.127	-5.473	1.6e-07	0.000120885	6	26159136	S_Shore	HIST1H2BD	3'UTR	0.0755745	0.143051	-0.0674767
cg10308673	-0.707	0.131	-5.413	1.6e-07	0.000120885	11	268976	OpenSea			0.0263092	0.0597962	-0.0334871
cg25216696	-0.35	0.064	-5.456	1.61e-07	0.000120885	8	11565351	Island	GATA4	5'UTR	0.0635363	0.0891255	-0.0255892
cg14364661	-0.421	0.078	-5.395	1.61e-07	0.000120885	1	227751935	S_Shore	ZNF678;ZNF678;ZNF678	Body;Body;Body	0.0256135	0.0430256	-0.0174121
cg24135293	0.405	0.075	5.369	1.61e-07	0.000120885	15	78689050	OpenSea			0.859532	0.798533	0.0609997
cg00240653	-0.909	0.169	-5.392	1.61e-07	0.000120885	12	55378411	OpenSea	KIAA0748;KIAA0748	1stExon;5'UTR	0.0380995	0.0635727	-0.0254731
cg23504735	-0.692	0.128	-5.416	1.61e-07	0.000120885	19	16308656	Island	AP1M1;AP1M1	TSS200;TSS200	0.0153541	0.0326169	-0.0172628
cg04698397	-0.501	0.093	-5.367	1.63e-07	0.000121833	12	57400201	Island	ZBTB39;ZBTB39	1stExon;5'UTR	0.0187499	0.0314286	-0.0126787
cg13328334	0.377	0.067	5.624	1.64e-07	0.000122756	10	8623531	OpenSea			0.685712	0.598799	0.0869126
cg03528311	-0.256	0.048	-5.376	1.64e-07	0.000122503	7	43769258	Island	COA1;COA1	TSS200;TSS200	0.0501952	0.0643532	-0.0141581
cg05249074	0.51	0.095	5.37	1.65e-07	0.000122756	17	48648690	N_Shore	CACNA1G;CACNA1G;CACNA1G;CACNA1G;CACNA1G;CACNA1G;CACNA1G;CACNA1G;CACNA1G;CACNA1G;CACNA1G;CACNA1G;CACNA1G;CACNA1G;CACNA1G	Body;Body;Body;Body;Body;Body;Body;Body;Body;Body;Body;Body;Body;Body;Body	0.633618	0.483225	0.150394
cg01623747	0.453	0.084	5.373	1.65e-07	0.000123082	1	15606535	OpenSea	FHAD1	Body	0.660077	0.548357	0.11172
cg22905794	-0.912	0.169	-5.381	1.65e-07	0.000122756	1	24740397	S_Shore	STPG1;STPG1;STPG1;STPG1	TSS200;TSS200;TSS200;5'UTR	0.117816	0.2165	-0.0986843
cg11845274	0.352	0.066	5.363	1.66e-07	0.000123645	11	9037902	OpenSea			0.865155	0.833777	0.0313785
cg05441253	-0.527	0.098	-5.404	1.67e-07	0.000123803	1	165668242	S_Shore	ALDH9A1;LOC440700	TSS1500;Body	0.0301511	0.0499416	-0.0197905
cg23173307	2.19	0.408	5.365	1.67e-07	0.000123803	4	786244	Island	CPLX1	Body	0.153196	0.0708568	0.0823395
cg14132357	-0.328	0.061	-5.411	1.67e-07	0.000123803	19	12551140	N_Shore	ZNF443	Body	0.039483	0.0538315	-0.0143485
cg02481741	0.529	0.099	5.358	1.7e-07	0.000125857	1	9800878	OpenSea	CLSTN1;CLSTN1	Body;Body	0.632202	0.547945	0.0842575
cg03548744	-0.221	0.041	-5.378	1.71e-07	0.000126871	12	110718499	Island	ATP2A2;ATP2A2	TSS1500;TSS1500	0.0766986	0.0963586	-0.01966
cg01942320	0.633	0.118	5.364	1.73e-07	0.000128184	14	31873218	OpenSea	HEATR5A	5'UTR	0.785744	0.653631	0.132114
cg23642001	0.172	0.032	5.366	1.74e-07	0.000128792	8	67025419	Island			0.216044	0.180961	0.0350832
cg02337568	-0.497	0.092	-5.415	1.75e-07	0.000129153	12	111843385	Island	SH2B3	TSS1500	0.0245905	0.0423649	-0.0177744
cg03142458	-0.921	0.171	-5.369	1.75e-07	0.000129264	1	204476256	OpenSea			0.0371275	0.0761447	-0.0390172
cg01977079	-0.407	0.075	-5.45	1.76e-07	0.000129664	11	17036644	S_Shore	PLEKHA7	TSS1500	0.0495993	0.0692931	-0.0196939
cg17418196	-0.548	0.102	-5.355	1.76e-07	0.000129664	3	119278528	OpenSea	CD80	TSS200	0.0557749	0.0874019	-0.031627
cg22331159	0.929	0.173	5.372	1.76e-07	0.000129664	2	233924713	N_Shore	INPP5D;INPP5D	TSS1500;TSS1500	0.0194702	0.00785926	0.0116109
cg06895660	-0.46	0.086	-5.377	1.78e-07	0.000130375	16	31044743	Island	STX4	TSS200	0.0254239	0.0328754	-0.00745154
cg27416749	-0.562	0.105	-5.355	1.78e-07	0.000130375	17	49008786	Island			0.0147975	0.0242834	-0.00948583
cg02528400	0.568	0.106	5.358	1.78e-07	0.000130475	8	2832078	OpenSea	CSMD1	Body	0.707631	0.57973	0.127901
cg22658654	0.467	0.086	5.461	1.8e-07	0.00013134	6	31104355	OpenSea	PSORS1C1	Body	0.803254	0.730544	0.0727106
cg07981370	0.353	0.066	5.347	1.8e-07	0.000131566	15	41244615	N_Shore	CHAC1;CHAC1	TSS1500;TSS1500	0.802182	0.750122	0.0520596
cg15569801	0.348	0.065	5.35	1.8e-07	0.000131566	1	184197096	OpenSea			0.841249	0.799635	0.0416139
cg02294146	-0.296	0.055	-5.371	1.8e-07	0.000131389	10	80829916	Island	ZMIZ1	5'UTR	0.0570982	0.0772917	-0.0201935
cg00557308	-0.239	0.044	-5.38	1.81e-07	0.000131894	15	66274821	Island	MEGF11	Body	0.064202	0.0829748	-0.0187728
cg02049232	-0.296	0.055	-5.355	1.81e-07	0.000131566	8	145556129	Island	SCRT1	3'UTR	0.182757	0.228923	-0.0461662
cg06879630	-0.489	0.091	-5.348	1.82e-07	0.00013218	16	15982508	Island	C16orf63	TSS200	0.0132428	0.0209492	-0.00770642
cg02939767	0.277	0.052	5.343	1.83e-07	0.00013269	20	584773	OpenSea	TCF15	3'UTR	0.732458	0.656799	0.0756589
cg23500542	-0.581	0.109	-5.348	1.83e-07	0.00013267	1	185536314	OpenSea	LINC01350	Body	0.0604742	0.101185	-0.0407113
cg24295424	0.904	0.168	5.377	1.83e-07	0.00013269	12	106530091	N_Shelf	NUAK1	Body	0.0557856	0.0183484	0.0374372
cg02795624	-0.293	0.055	-5.351	1.85e-07	0.00013389	11	118992260	Island	HINFP;HINFP	TSS200;TSS200	0.0316574	0.0402692	-0.00861185
cg05835761	-0.265	0.049	-5.356	1.86e-07	0.000134325	10	73648991	S_Shore			0.0529698	0.0671564	-0.0141866
cg04232466	-0.3	0.056	-5.366	1.86e-07	0.000134166	8	21988724	Island	HR;HR	TSS200;TSS200	0.0554827	0.078155	-0.0226722
cg00746342	-0.267	0.05	-5.374	1.86e-07	0.000134166	15	88799831	Island	NTRK3;NTRK3;NTRK3;NTRK3;NTRK3-AS1	5'UTR;5'UTR;5'UTR;5'UTR;Body	0.0648097	0.0870435	-0.0222338
cg06544185	0.577	0.108	5.352	1.86e-07	0.000134182	10	85712041	OpenSea			0.635126	0.48904	0.146086
cg03309838	-0.578	0.108	-5.344	1.88e-07	0.000135507	22	41215494	Island	SLC25A17	TSS200	0.014033	0.0259974	-0.0119644
ch.20.11977104F	-0.559	0.104	-5.352	1.92e-07	0.000137804	20	12029104	OpenSea			0.161486	0.244981	-0.0834947
cg25116329	-0.397	0.074	-5.36	1.93e-07	0.00013838	5	171434496	S_Shore	FBXW11;FBXW11;FBXW11	TSS1500;TSS1500;TSS1500	0.0313343	0.0486161	-0.0172817
cg08180494	0.248	0.046	5.347	1.93e-07	0.000138374	19	36239614	N_Shore	LIN37;LIN37	1stExon;5'UTR	0.0632103	0.0523547	0.0108556
cg00261592	-0.373	0.068	-5.471	1.95e-07	0.000139753	5	149659812	OpenSea	CAMK2A;CAMK2A	Body;Body	0.136658	0.193345	-0.0566875
cg17703990	-0.276	0.052	-5.35	1.96e-07	0.000140293	19	58428046	Island	ZNF417	TSS200	0.0457251	0.0592296	-0.0135045
cg14677409	0.53	0.098	5.4	1.96e-07	0.000140189	16	49609233	OpenSea	ZNF423;ZNF423	Body;Body	0.629627	0.514519	0.115108
cg03877640	0.444	0.081	5.47	1.97e-07	0.00014069	10	101766182	OpenSea	DNMBP	5'UTR	0.514381	0.382924	0.131457
cg17283801	-0.333	0.062	-5.405	1.98e-07	0.000141555	12	118499723	S_Shore	WSB2	TSS1500	0.0927502	0.122072	-0.0293215
cg00929243	0.374	0.07	5.331	1.99e-07	0.000141555	11	111424596	OpenSea	LAYN;LAYN;LAYN	Body;Body;Body	0.741214	0.665513	0.0757005
cg16268429	-0.313	0.059	-5.338	1.99e-07	0.000141555	5	36242136	Island	C5orf33;C5orf33	TSS1500;5'UTR	0.0819841	0.102842	-0.020858
cg10691912	0.317	0.059	5.332	2e-07	0.000142129	17	7139227	N_Shore	PHF23;DVL2	Body;TSS1500	0.759903	0.702081	0.0578225
cg22942377	-0.624	0.114	-5.497	2.01e-07	0.000142809	6	41040567	Island	NFYA;NFYA;C6orf130	TSS200;TSS200;TSS1500	0.0401792	0.0562077	-0.0160285
cg14478460	0.396	0.074	5.327	2.01e-07	0.000142629	18	76401126	S_Shelf			0.791025	0.71039	0.080635
cg14180681	0.325	0.06	5.395	2.01e-07	0.000142629	4	140239530	OpenSea	NAA15	Body	0.465461	0.400341	0.0651196
cg10354764	-0.59	0.109	-5.398	2.03e-07	0.00014379	16	3285464	Island	ZNF200;ZNF200;ZNF200;ZNF200;ZNF200;ZNF200	TSS200;TSS1500;TSS200;TSS1500;TSS200;TSS200	0.0366918	0.0554339	-0.0187421
cg25480395	-0.317	0.059	-5.333	2.03e-07	0.00014377	5	93447204	Island	FAM172A;FAM172A;FAM172A;FAM172A	Body;5'UTR;5'UTR;5'UTR	0.0448604	0.0582182	-0.0133578
cg14095983	-0.438	0.082	-5.321	2.04e-07	0.000144311	9	71737204	Island	TJP2	5'UTR	0.0327679	0.0540623	-0.0212944
cg20742009	-0.52	0.097	-5.381	2.04e-07	0.000144311	3	182879817	N_Shore	LAMP3	Body	0.0901166	0.130327	-0.0402104
cg14283194	-0.269	0.051	-5.321	2.08e-07	0.000146679	7	91763737	Island	CYP51A1;CYP51A1;CYP51A1	5'UTR;1stExon;5'UTR	0.0372468	0.0451074	-0.0078606
cg14414971	-0.479	0.09	-5.319	2.08e-07	0.000146679	7	3340979	Island	SDK1	TSS200	0.0144978	0.02159	-0.00709216
cg03410815	-0.63	0.117	-5.395	2.08e-07	0.000146679	8	30891219	OpenSea	WRN;PURG;PURG;PURG;WRN	1stExon;TSS1500;1stExon;5'UTR;5'UTR	0.0225772	0.0324594	-0.00988217
cg16003040	-0.581	0.108	-5.361	2.08e-07	0.000146679	1	26496203	Island	ZNF593	TSS200	0.0399023	0.0640854	-0.0241831
cg03654001	-0.272	0.051	-5.357	2.09e-07	0.000147148	7	100812981	N_Shelf			0.0934112	0.111908	-0.0184965
cg25145195	0.586	0.11	5.319	2.09e-07	0.000147148	6	32340955	OpenSea	C6orf10	TSS1500	0.723903	0.611544	0.112359
cg24553862	-0.809	0.151	-5.339	2.1e-07	0.000147332	2	176238150	OpenSea			0.112187	0.204499	-0.0923118
cg12841920	0.552	0.104	5.323	2.11e-07	0.000147332	3	36903038	OpenSea	TRANK1	Body	0.760105	0.676945	0.0831601
cg22658283	-0.395	0.074	-5.341	2.11e-07	0.000147332	7	129425150	N_Shore			0.0341036	0.0483179	-0.0142144
cg03759077	-0.33	0.062	-5.339	2.11e-07	0.000147332	2	153575599	S_Shore	ARL6IP6;ARL6IP6	Body;Body	0.0329328	0.0468577	-0.0139249
cg08809435	0.354	0.067	5.317	2.11e-07	0.000147332	10	64029551	S_Shore	RTKN2;RTKN2	TSS1500;TSS1500	0.81272	0.727933	0.0847873
cg04514249	-0.532	0.097	-5.463	2.11e-07	0.000147332	4	144621385	Island	FREM3	1stExon	0.0452361	0.070775	-0.0255389
cg19176999	-0.372	0.069	-5.363	2.11e-07	0.000147332	14	92414221	Island	FBLN5	TSS200	0.035612	0.0649873	-0.0293753
cg14143781	-0.599	0.112	-5.327	2.13e-07	0.000148194	1	63249482	OpenSea	ATG4C;ATG4C	TSS1500;TSS1500	0.0674196	0.118041	-0.050621
cg05946827	-0.409	0.077	-5.318	2.14e-07	0.00014901	14	36989287	Island	NKX2-1;NKX2-1	1stExon;TSS1500	0.0829098	0.112045	-0.0291356
cg13642537	-0.605	0.114	-5.321	2.14e-07	0.00014879	7	32945083	OpenSea			0.154794	0.239938	-0.0851441
cg05706101	0.454	0.085	5.317	2.15e-07	0.000149655	4	172732662	N_Shore			0.634324	0.523424	0.110901
cg12493116	-0.624	0.118	-5.311	2.16e-07	0.00015011	1	6408192	OpenSea	ACOT7;ACOT7;ACOT7;ACOT7	Body;Body;Body;Body	0.0923114	0.12671	-0.0343988
cg10427758	0.394	0.074	5.318	2.17e-07	0.000150355	7	25887585	OpenSea			0.780062	0.705343	0.0747198
cg17081772	-0.367	0.068	-5.361	2.19e-07	0.000151451	4	185941088	Island	HELT	Body	0.060926	0.0820944	-0.0211684
cg04197311	0.38	0.07	5.419	2.2e-07	0.000152438	19	18483816	OpenSea			0.745169	0.67673	0.0684388
cg26359174	-0.432	0.081	-5.319	2.21e-07	0.000152438	2	128848455	N_Shore	UGGT1;UGGT1	TSS1500;TSS1500	0.0571396	0.0841949	-0.0270553
cg02263880	-0.826	0.156	-5.312	2.22e-07	0.000153399	4	37827702	N_Shore	PGM2	TSS1500	0.0981203	0.135373	-0.0372532
cg00585733	-0.241	0.045	-5.313	2.22e-07	0.000153292	7	69064884	Island	AUTS2;AUTS2;AUTS2	1stExon;1stExon;1stExon	0.0680204	0.0838062	-0.0157858
cg02596467	-0.513	0.096	-5.361	2.23e-07	0.000153891	9	96215964	S_Shore	FAM120AOS;FAM120A;FAM120A;FAM120A;FAM120A	TSS200;Body;Body;Body;Body	0.119326	0.178834	-0.0595077
cg19330592	0.13	0.024	5.33	2.24e-07	0.000153891	14	91580380	OpenSea	C14orf159;C14orf159;C14orf159;C14orf159;C14orf159;C14orf159;C14orf159;C14orf159;C14orf159	1stExon;1stExon;5'UTR;1stExon;5'UTR;5'UTR;TSS1500;1stExon;5'UTR	0.292097	0.266458	0.0256389
cg06842862	-0.276	0.052	-5.332	2.24e-07	0.000154346	1	28286329	Island	XKR8;XKR8	5'UTR;1stExon	0.0364527	0.0495523	-0.0130996
cg08832744	-0.318	0.06	-5.32	2.25e-07	0.000154507	17	79283095	N_Shore	C17orf55	TSS200	0.0649555	0.0923114	-0.0273559
cg05363449	-0.313	0.059	-5.317	2.25e-07	0.000154507	12	4379373	Island			0.068085	0.0805655	-0.0124804
cg14738643	-0.216	0.041	-5.327	2.26e-07	0.000154967	19	52531952	S_Shore	ZNF614	TSS1500	0.0680237	0.0797355	-0.0117119
cg24319547	-0.463	0.087	-5.311	2.27e-07	0.000155653	6	33168857	S_Shore	SLC39A7;SLC39A7;RXRB;SLC39A7	1stExon;5'UTR;TSS1500;5'UTR	0.0589835	0.0965356	-0.0375521
cg15688767	-0.288	0.054	-5.323	2.27e-07	0.000155653	3	125093330	N_Shore	ZNF148	5'UTR	0.0456981	0.0657723	-0.0200741
cg01618199	0.412	0.074	5.535	2.3e-07	0.00015728	4	146734195	OpenSea	ZNF827;ZNF827	Body;Body	0.845996	0.79852	0.0474761
cg00642679	0.382	0.072	5.296	2.31e-07	0.000157779	1	114355693	S_Shore	RSBN1	TSS1500	0.631148	0.535314	0.0958341
cg09393535	-0.291	0.055	-5.332	2.31e-07	0.000157779	16	77224401	Island	MON1B	TSS1500	0.0452897	0.0623726	-0.017083
cg21174128	0.472	0.088	5.372	2.32e-07	0.000157982	20	8229345	OpenSea	PLCB1;PLCB1	Body;Body	0.62411	0.488171	0.135938
cg22522358	0.444	0.084	5.3	2.33e-07	0.00015841	12	97416508	OpenSea			0.644074	0.52205	0.122024
cg11825926	-0.259	0.049	-5.294	2.34e-07	0.000159347	9	129374641	Island			0.0697732	0.0864986	-0.0167255
cg16760485	0.33	0.062	5.295	2.35e-07	0.000159347	14	103565867	N_Shelf	C14orf73	TSS1500	0.635746	0.570865	0.0648806
cg04315863	-0.252	0.047	-5.305	2.35e-07	0.000159347	15	34330588	Island	AVEN;CHRM5	Body;5'UTR	0.0536779	0.0647154	-0.0110375
cg08750547	0.395	0.075	5.301	2.37e-07	0.000160545	15	101587053	OpenSea	LRRK1	Body	0.754202	0.652584	0.101617
cg17861791	0.177	0.033	5.316	2.37e-07	0.000160545	1	113162073	Island	ST7L;ST7L;CAPZA1;ST7L;ST7L	TSS200;TSS200;TSS200;TSS200;TSS200	0.18116	0.150147	0.0310127
cg00370414	-0.409	0.076	-5.356	2.38e-07	0.000160824	19	58609269	N_Shore	ZSCAN18;ZSCAN18;ZSCAN18;ZSCAN18	Body;5'UTR;5'UTR;5'UTR	0.104517	0.14183	-0.0373133
cg18755078	-0.297	0.056	-5.322	2.39e-07	0.000161237	14	31028811	Island	G2E3	5'UTR	0.0343063	0.045187	-0.0108807
cg02264818	-0.415	0.078	-5.352	2.39e-07	0.000161237	13	96072921	OpenSea			0.0367909	0.0607977	-0.0240068
cg00587304	-0.346	0.065	-5.325	2.4e-07	0.00016177	3	172468157	N_Shore			0.0351065	0.0464181	-0.0113117
cg16055185	0.407	0.077	5.306	2.4e-07	0.000161965	10	79150517	OpenSea	KCNMA1;KCNMA1;KCNMA1;KCNMA1	Body;Body;Body;Body	0.759041	0.665631	0.09341
cg13898548	-0.729	0.136	-5.358	2.4e-07	0.000161965	5	176924827	Island	PDLIM7;PDLIM7;PDLIM7	TSS1500;TSS1500;TSS1500	0.0147378	0.0302023	-0.0154645
cg21634623	-0.211	0.04	-5.301	2.41e-07	0.000162107	1	26799731	Island	HMGN2	Body	0.0655967	0.0767299	-0.0111332
cg01138305	-0.328	0.062	-5.307	2.41e-07	0.000162144	4	40198659	OpenSea	RHOH;RHOH;RHOH;RHOH;RHOH;RHOH;RHOH;RHOH;RHOH;RHOH;RHOH;RHOH;RHOH;RHOH;RHOH;RHOH;RHOH;RHOH	1stExon;1stExon;1stExon;1stExon;1stExon;1stExon;5'UTR;5'UTR;5'UTR;5'UTR;5'UTR;5'UTR;5'UTR;5'UTR;5'UTR;5'UTR;5'UTR;5'UTR	0.0385144	0.0493054	-0.010791
cg04090027	-0.251	0.047	-5.325	2.41e-07	0.000162107	2	97760622	Island	FAHD2B	TSS200	0.0790205	0.109237	-0.0302162
cg23215447	0.476	0.09	5.302	2.43e-07	0.000162989	7	14757280	OpenSea	DGKB;DGKB	Body;Body	0.537841	0.414522	0.123319
cg10675903	0.45	0.084	5.375	2.43e-07	0.000162948	7	24765054	OpenSea	DFNA5;DFNA5;DFNA5	5'UTR;Body;Body	0.755564	0.647882	0.107682
cg13938963	0.171	0.032	5.3	2.43e-07	0.000162989	4	68411314	Island	CENPC1	TSS200	0.214819	0.196091	0.0187276
cg08542047	-0.645	0.12	-5.35	2.44e-07	0.00016347	8	122842574	OpenSea			0.0965071	0.140618	-0.0441111
cg05270634	-0.509	0.096	-5.295	2.46e-07	0.000164028	17	41177445	Island	RND2	1stExon	0.0669169	0.0878079	-0.0208911
cg02191312	-0.608	0.114	-5.33	2.46e-07	0.000164028	14	52734397	Island	PTGDR	TSS200	0.0185226	0.0399284	-0.0214058
cg15174949	-0.491	0.093	-5.281	2.5e-07	0.000166434	19	6110595	Island	RFX2;RFX2;RFX2;RFX2	5'UTR;1stExon;1stExon;5'UTR	0.0158014	0.0211851	-0.00538376
cg07306531	-0.292	0.055	-5.294	2.5e-07	0.000166434	16	3355411	Island	ZNF75A	TSS200	0.0489671	0.0647076	-0.0157405
cg24011936	0.531	0.1	5.316	2.52e-07	0.00016791	14	54572859	OpenSea			0.683205	0.558599	0.124606
cg01719123	0.161	0.03	5.307	2.53e-07	0.000168404	8	28244050	Island	ZNF395	TSS200	0.240413	0.209905	0.0305074
cg19699211	-0.311	0.059	-5.311	2.54e-07	0.000168693	17	71640848	Island	SDK2	TSS1500	0.0574037	0.0868601	-0.0294564
cg08942073	1.547	0.29	5.326	2.55e-07	0.000169444	16	402320	OpenSea	AXIN1;AXIN1	5'UTR;5'UTR	0.0621603	0.0243455	0.0378147
cg24005685	-0.436	0.082	-5.345	2.56e-07	0.000169444	4	111549880	Island	PITX2;PITX2	Body;Body	0.0626798	0.0942755	-0.0315957
cg21917089	-0.41	0.075	-5.437	2.56e-07	0.000169798	7	37394560	OpenSea	ELMO1;ELMO1;ELMO1	TSS1500;5'UTR;5'UTR	0.0879183	0.158332	-0.0704139
cg24859228	-0.263	0.05	-5.277	2.57e-07	0.000169819	10	12391835	Island	CAMK1D;CAMK1D	1stExon;1stExon	0.0584009	0.070599	-0.0121981
cg16706813	-0.396	0.072	-5.469	2.57e-07	0.000169798	7	149942571	OpenSea			0.450989	0.495436	-0.0444473
cg12447802	-0.633	0.119	-5.328	2.57e-07	0.000169798	16	640047	Island	RAB40C	TSS200	0.0417886	0.0703894	-0.0286008
cg07039180	-0.357	0.067	-5.285	2.57e-07	0.000169819	7	49814435	Island	VWC2	5'UTR	0.0675414	0.0875323	-0.0199909
cg07318050	-0.346	0.065	-5.315	2.58e-07	0.000169892	1	233086124	N_Shore	C1orf57	TSS1500	0.0247356	0.0395656	-0.01483
cg15549391	-0.529	0.098	-5.385	2.58e-07	0.000170214	1	249086797	OpenSea			0.218608	0.354361	-0.135753
cg12636435	-0.406	0.077	-5.292	2.59e-07	0.000170223	5	149867965	S_Shore			0.24253	0.353129	-0.110598
cg14419151	-0.331	0.063	-5.284	2.59e-07	0.000170223	12	108955151	S_Shore	SART3;SART3;ISCU;ISCU;ISCU;ISCU	1stExon;5'UTR;TSS200;TSS200;TSS200;TSS200	0.0354327	0.0447496	-0.0093169
cg22468311	0.432	0.082	5.3	2.59e-07	0.000170223	1	90411607	OpenSea			0.537865	0.388926	0.148939
cg18626519	0.433	0.082	5.273	2.6e-07	0.000170473	14	21573408	S_Shore	ZNF219	TSS1500	0.818227	0.741636	0.0765911
cg05420896	-0.509	0.096	-5.28	2.6e-07	0.000170473	18	49867488	N_Shore	DCC	Body	0.138057	0.196473	-0.0584161
cg27661128	-0.66	0.125	-5.273	2.6e-07	0.000170473	1	226736410	Island	C1orf95	TSS200	0.0143951	0.0281247	-0.0137296
cg08289063	-0.494	0.093	-5.319	2.61e-07	0.000170473	6	74019562	Island	C6orf147	Body	0.0467583	0.0834588	-0.0367005
cg09215152	-0.66	0.124	-5.323	2.61e-07	0.000170473	11	111637306	S_Shore	PPP2R1B;PPP2R1B	TSS200;TSS200	0.0193131	0.0524925	-0.0331794
cg27284088	-0.218	0.041	-5.29	2.61e-07	0.000170473	4	84031130	Island	PLAC8;PLAC8;PLAC8	5'UTR;TSS200;5'UTR	0.0598816	0.0728236	-0.012942
cg04414518	-0.56	0.106	-5.281	2.61e-07	0.000170473	8	101162204	S_Shelf	POLR2K	TSS1500	0.0899471	0.139234	-0.0492867
cg07952672	-0.31	0.058	-5.339	2.62e-07	0.000170743	2	176953212	Island			0.0532885	0.0684106	-0.0151221
cg26505959	-0.58	0.11	-5.271	2.64e-07	0.000171941	7	96747045	Island	ACN9	1stExon	0.0192635	0.0373872	-0.0181237
cg05711445	-0.341	0.065	-5.276	2.66e-07	0.000171941	7	139528855	OpenSea	TBXAS1;TBXAS1;TBXAS1;TBXAS1;TBXAS1;TBXAS1	TSS200;TSS200;5'UTR;TSS200;5'UTR;TSS200	0.243183	0.319598	-0.0764147
cg20075319	0.324	0.061	5.299	2.66e-07	0.000171941	1	112332718	OpenSea	KCND3;KCND3	Body;Body	0.67184	0.650204	0.0216364
cg00993799	0.273	0.051	5.337	2.66e-07	0.000171941	7	104653126	Island	LOC100216545	Body	0.0447974	0.0346607	0.0101368
cg24197689	-0.402	0.076	-5.289	2.66e-07	0.000171941	4	164415410	Island	C4orf43	TSS1500	0.0348148	0.0520387	-0.0172239
cg00526629	0.608	0.114	5.34	2.66e-07	0.000171941	1	187378159	OpenSea			0.605006	0.447761	0.157245
cg03768106	-0.317	0.06	-5.291	2.66e-07	0.000171941	11	111957237	N_Shore	TIMM8B;SDHD;TIMM8B	Body;TSS1500;Body	0.0233354	0.0283221	-0.00498673
cg05898410	-0.398	0.075	-5.31	2.66e-07	0.000171941	4	82392533	N_Shore	RASGEF1B;RASGEF1B;RASGEF1B	5'UTR;5'UTR;5'UTR	0.0467657	0.0803572	-0.0335915
cg20240601	-0.289	0.055	-5.282	2.66e-07	0.000171941	1	11322805	Island	MTOR	TSS200	0.0344494	0.0452424	-0.010793
cg23250407	0.489	0.093	5.272	2.66e-07	0.000171941	14	78223959	N_Shelf	SNW1	Body	0.733541	0.632655	0.100886
ch.17.1817805F	-0.775	0.146	-5.29	2.67e-07	0.000172288	17	68703490	OpenSea			0.0899034	0.188933	-0.09903
cg02899253	0.432	0.08	5.394	2.67e-07	0.000172395	22	46438704	N_Shore	LOC100271722	Body	0.71645	0.637337	0.0791128
cg12393716	-0.237	0.045	-5.271	2.69e-07	0.000173191	11	62495049	Island	TTC9C;HNRNPUL2	TSS1500;TSS1500	0.0734312	0.0889057	-0.0154745
cg08810598	-0.42	0.08	-5.279	2.7e-07	0.000173927	1	27748776	OpenSea	WASF2;WASF2	Body;Body	0.0549176	0.0678603	-0.0129426
cg11406300	-0.28	0.053	-5.284	2.71e-07	0.000173944	15	69687028	OpenSea	PAQR5;PAQR5	Body;Body	0.0553569	0.0701743	-0.0148173
cg06734816	-0.247	0.047	-5.273	2.72e-07	0.000174722	6	116422381	Island	NT5DC1	Body	0.0782564	0.0962954	-0.018039
cg15067827	-0.631	0.12	-5.277	2.72e-07	0.000174447	1	184722970	N_Shore	EDEM3	Body	0.055343	0.0830587	-0.0277157
cg21102739	-0.737	0.14	-5.277	2.73e-07	0.000174979	2	180871787	Island	CWC22	TSS200	0.0649293	0.0995604	-0.0346311
cg03023437	-0.612	0.115	-5.301	2.74e-07	0.00017529	2	198380305	N_Shore	MOBKL3;MOBKL3;MOBKL3	TSS200;TSS1500;TSS1500	0.0378773	0.0868189	-0.0489416
cg18256429	0.183	0.035	5.282	2.75e-07	0.000175803	6	31632881	Island	BAT4;BAT4;CSNK2B	5'UTR;1stExon;TSS1500	0.179867	0.150062	0.0298054
cg01029985	-0.426	0.081	-5.291	2.75e-07	0.000175688	19	40932112	Island	SERTAD1	TSS200	0.0775003	0.11043	-0.0329294
cg11147886	-0.527	0.099	-5.332	2.76e-07	0.000176296	16	69598170	N_Shore	NFAT5;NFAT5;NFAT5;NFAT5;NFAT5	TSS1500;TSS1500;TSS1500;TSS1500;TSS1500	0.12308	0.197834	-0.0747544
cg17377491	-0.297	0.056	-5.268	2.77e-07	0.000176659	11	112096999	N_Shore	PTS	TSS200	0.0417492	0.0520297	-0.0102806
cg01247560	-0.686	0.129	-5.304	2.77e-07	0.000176682	16	87695356	OpenSea	JPH3	Body	0.210136	0.311613	-0.101477
cg02262187	-0.43	0.081	-5.304	2.78e-07	0.000176814	16	31498651	Island	SLC5A2	Body	0.052021	0.0721658	-0.0201448
cg10640764	0.53	0.096	5.534	2.79e-07	0.000177729	19	11216364	S_Shore	LDLR	Body	0.820395	0.739726	0.0806693
cg11462016	-0.538	0.1	-5.358	2.8e-07	0.00017793	8	87354819	Island	WWP1	TSS200	0.0219093	0.0338374	-0.0119281
cg25717844	-0.56	0.106	-5.287	2.81e-07	0.00017822	7	99765818	N_Shelf	GAL3ST4	5'UTR	0.0820087	0.163598	-0.0815896
cg14892118	-0.409	0.077	-5.287	2.82e-07	0.000178644	1	156561431	N_Shore	APOA1BP	TSS200	0.082316	0.110369	-0.0280531
cg16316507	-0.216	0.041	-5.257	2.83e-07	0.000179516	7	144533041	Island	TPK1;TPK1	5'UTR;5'UTR	0.0893412	0.105185	-0.0158439
cg02712075	-0.795	0.149	-5.341	2.84e-07	0.000179608	17	46671244	Island	LOC404266;LOC404266;LOC404266;LOC404266;HOXB5	Body;Body;Body;Body;TSS200	0.0448373	0.12495	-0.0801131
cg24700881	1.271	0.241	5.284	2.85e-07	0.000180295	3	119812813	Island	GSK3B;GSK3B;GSK3B;GSK3B	1stExon;1stExon;5'UTR;5'UTR	0.0419538	0.0224743	0.0194795
cg13591408	0.441	0.084	5.261	2.87e-07	0.000181195	12	104920290	OpenSea	CHST11	Body	0.340925	0.268013	0.0729118
cg00683996	-0.302	0.057	-5.278	2.87e-07	0.000181172	1	161195704	OpenSea	MIR5187;TOMM40L;TOMM40L;TOMM40L	TSS1500;TSS200;TSS200;TSS200	0.0307164	0.0373319	-0.00661547
cg21018494	-0.286	0.054	-5.267	2.87e-07	0.00018123	17	5323432	Island	RPAIN;RPAIN;RPAIN;RPAIN;RPAIN;RPAIN;RPAIN;NUP88;RPAIN;RPAIN;RPAIN;RPAIN;RPAIN;RPAIN;RPAIN;RPAIN;RPAIN;RPAIN;RPAIN;RPAIN;RPAIN	Body;1stExon;5'UTR;Body;5'UTR;1stExon;Body;TSS1500;5'UTR;1stExon;5'UTR;1stExon;5'UTR;Body;Body;5'UTR;Body;1stExon;Body;Body;1stExon	0.0312057	0.0383713	-0.00716551
cg12173276	-0.538	0.102	-5.262	2.88e-07	0.00018123	2	197664532	Island	GTF3C3;GTF3C3	TSS200;TSS200	0.0467284	0.0658481	-0.0191197
cg05731122	-0.9	0.169	-5.319	2.88e-07	0.000181374	12	48100286	S_Shore	RPAP3;RPAP3;RPAP3	TSS1500;TSS1500;TSS1500	0.134418	0.215838	-0.0814202
cg16168624	-0.579	0.11	-5.258	2.88e-07	0.000181374	8	681449	Island	ERICH1	TSS1500	0.0135249	0.0254331	-0.0119082
cg02405813	-0.533	0.1	-5.348	2.9e-07	0.000182155	6	83072522	N_Shore	TPBG;TPBG	TSS1500;TSS1500	0.142104	0.19803	-0.0559258
cg11212172	-0.481	0.091	-5.269	2.92e-07	0.000183196	10	53459438	Island	PRKG1;PRKG1;CSTF2T	Body;Body;TSS200	0.0323566	0.0420245	-0.00966794
cg12217400	-0.593	0.111	-5.32	2.92e-07	0.000183252	6	29521604	Island			0.0218767	0.0357214	-0.0138447
cg07710874	-0.381	0.073	-5.254	2.93e-07	0.000183446	2	100388227	OpenSea	AFF3;AFF3	Body;Body	0.131542	0.247239	-0.115697
cg13253318	0.391	0.074	5.257	2.93e-07	0.000183663	4	34261167	OpenSea			0.460765	0.373465	0.0872994
cg12489069	-0.299	0.057	-5.279	2.95e-07	0.000184636	17	26898961	S_Shore	PIGS	TSS200	0.0447907	0.0531925	-0.00840179
cg19977494	-0.251	0.048	-5.271	2.96e-07	0.000185141	7	128431264	Island	CCDC136	TSS1500	0.0484343	0.0590566	-0.0106223
cg03054576	-0.245	0.047	-5.257	2.98e-07	0.000185925	11	118016366	Island	SCN4B;SCN4B;SCN4B;SCN4B	TSS200;Body;Body;TSS200	0.0570053	0.0708262	-0.0138209
cg04597393	-0.722	0.135	-5.334	2.99e-07	0.000186539	8	142276533	OpenSea			0.112406	0.20432	-0.0919139
cg06062490	0.191	0.036	5.294	2.99e-07	0.000186468	9	124855899	S_Shore	TTLL11;TTLL11	TSS200;TSS200	0.212891	0.187295	0.0255962
cg06621027	0.525	0.1	5.25	3e-07	0.000186762	2	80179759	OpenSea	CTNNA2;CTNNA2	Body;Body	0.484062	0.342231	0.141832
cg18167179	-0.466	0.088	-5.299	3.01e-07	0.000187178	14	74058881	Island	ACOT4	1stExon	0.0226731	0.0517962	-0.0291231
cg04162383	0.421	0.08	5.243	3.01e-07	0.000187178	1	53973673	OpenSea	GLIS1	Body	0.879955	0.824994	0.0549608
cg10446143	-0.283	0.054	-5.281	3.02e-07	0.000187437	21	44394730	Island	PKNOX1;PKNOX1	5'UTR;1stExon	0.0707922	0.101578	-0.0307859
cg11313997	-0.348	0.066	-5.253	3.03e-07	0.000187857	5	177027589	S_Shore	B4GALT7	Body	0.0220537	0.0300108	-0.00795709
cg01076708	0.485	0.092	5.249	3.04e-07	0.0001886	11	129689897	S_Shelf	TMEM45B	5'UTR	0.790022	0.703475	0.0865467
cg17127132	-0.248	0.047	-5.262	3.05e-07	0.0001886	2	85788382	N_Shore	GGCX;GGCX	Body;Body	0.0634141	0.0782562	-0.0148421
cg15393909	-0.616	0.117	-5.249	3.05e-07	0.0001886	3	111852242	OpenSea	GCSAM;GCSAM;GCSAM	TSS200;TSS200;TSS200	0.0348701	0.0606834	-0.0258133
cg25616684	0.174	0.033	5.27	3.06e-07	0.000189377	1	38478508	Island	UTP11L	1stExon	0.117515	0.0984487	0.019066
cg21264555	-0.253	0.048	-5.256	3.06e-07	0.000189007	16	68564028	Island			0.0484765	0.0631684	-0.0146919
cg00220955	-0.544	0.103	-5.277	3.08e-07	0.000189948	16	68279164	Island	PLA2G15	TSS200	0.0215332	0.0396813	-0.0181481
cg14640751	-0.205	0.039	-5.243	3.08e-07	0.000189948	11	111636595	Island	PPP2R1B;PPP2R1B	Body;Body	0.0748832	0.0860968	-0.0112136
cg13465852	-0.435	0.082	-5.287	3.08e-07	0.000189948	17	27942115	N_Shore	CORO6	3'UTR	0.0312326	0.0431568	-0.0119242
cg06871184	0.391	0.073	5.335	3.09e-07	0.000189948	19	10661881	OpenSea	ATG4D;ATG4D;ATG4D;ATG4D;MIR1238	Body;Body;Body;Body;TSS1500	0.692876	0.602551	0.0903247
cg10903596	0.241	0.045	5.35	3.12e-07	0.0001921	15	75918625	S_Shore	SNUPN;SNUPN;SNUPN;SNUPN	5'UTR;TSS200;TSS200;1stExon	0.164958	0.14184	0.0231177
cg05295006	-0.333	0.063	-5.317	3.13e-07	0.000192422	4	172734347	Island	GALNTL6	TSS1500	0.0936543	0.13	-0.0363458
cg09535567	0.376	0.071	5.309	3.13e-07	0.000192422	19	15640611	OpenSea	CYP4F22	Body	0.865316	0.820865	0.0444511
cg26472973	0.665	0.127	5.247	3.14e-07	0.000192717	7	157933681	N_Shelf	PTPRN2;PTPRN2;PTPRN2	Body;Body;Body	0.759229	0.602944	0.156286
cg06382042	-0.465	0.088	-5.302	3.14e-07	0.000192422	19	17378008	OpenSea	BABAM1;BABAM1;BABAM1;BABAM1	TSS200;TSS200;TSS200;TSS200	0.0602381	0.0787757	-0.0185377
cg22706166	1.935	0.366	5.287	3.15e-07	0.000193049	4	140217098	S_Shore	NDUFC1	TSS200	0.120047	0.067823	0.0522238
cg11701372	0.517	0.098	5.257	3.16e-07	0.000193049	21	41990060	OpenSea	DSCAM	Body	0.655205	0.514261	0.140943
cg17460855	0.398	0.076	5.241	3.16e-07	0.000193126	12	20518377	N_Shelf			0.718786	0.615354	0.103431
cg08703613	-0.3	0.057	-5.244	3.16e-07	0.000193126	15	31684444	Island			0.0350832	0.0443355	-0.0092523
cg01939414	-0.333	0.063	-5.27	3.19e-07	0.000194799	2	103353548	S_Shore	MFSD9	TSS1500	0.0263122	0.0333512	-0.00703892
cg00520540	-0.731	0.138	-5.279	3.21e-07	0.000195892	10	14880887	Island	CDNF;HSPA14	TSS1500;Body	0.031454	0.0530762	-0.0216222
cg07963988	0.399	0.075	5.291	3.23e-07	0.000196857	6	71891247	OpenSea			0.854801	0.808289	0.0465119
cg24313293	-0.421	0.079	-5.324	3.24e-07	0.000197258	2	201796123	OpenSea	ORC2;ORC2	Body;Body	0.189692	0.311976	-0.122284
cg11948688	-0.581	0.11	-5.278	3.24e-07	0.000196892	8	1712330	Island	CLN8	5'UTR	0.0169465	0.0270467	-0.0101002
cg18823784	-0.275	0.052	-5.273	3.25e-07	0.000197687	15	79103221	Island	ADAMTS7	Body	0.0567539	0.0730367	-0.0162828
cg05422396	-0.337	0.064	-5.255	3.27e-07	0.000198292	21	38936545	Island			0.0583156	0.0688227	-0.0105071
cg02223457	-0.261	0.05	-5.243	3.27e-07	0.000198292	11	8704690	S_Shore	SNORA45A;RPL27A	TSS1500;Body	0.0668396	0.0876699	-0.0208303
cg21200408	-0.337	0.064	-5.305	3.27e-07	0.000198292	20	21378211	Island	NKX2-4	TSS200	0.120306	0.151913	-0.0316077
cg03708188	0.373	0.071	5.228	3.28e-07	0.000198465	5	114514097	N_Shore	TRIM36;TRIM36;TRIM36	Body;Body;Body	0.848727	0.80026	0.0484664
cg16528926	-0.344	0.066	-5.247	3.28e-07	0.000198465	11	94823603	Island	ENDOD1	Body	0.0367708	0.0407726	-0.00400174
cg25953453	0.392	0.075	5.24	3.3e-07	0.000199367	20	30697017	OpenSea	TM9SF4	TSS1500	0.573096	0.495778	0.0773182
cg12235988	-0.611	0.112	-5.473	3.3e-07	0.000199231	19	1605645	Island	UQCR	TSS200	0.0184559	0.0221693	-0.00371343
cg04490211	0.289	0.055	5.228	3.32e-07	0.00020041	10	110946662	OpenSea			0.730837	0.674715	0.0561228
cg03312572	0.166	0.032	5.263	3.33e-07	0.000200465	7	17979929	Island	SNX13;SNX13	5'UTR;1stExon	0.136524	0.116951	0.019573
cg03694391	0.339	0.065	5.234	3.33e-07	0.000200599	13	111100098	OpenSea	COL4A2	Body	0.799607	0.742168	0.0574387
cg03710481	1.34	0.257	5.223	3.34e-07	0.00020069	6	122931605	Island	PKIB;PKIB;PKIB;PKIB;PKIB	5'UTR;1stExon;5'UTR;1stExon;5'UTR	0.0305934	0.0176278	0.0129657
cg17924813	-0.26	0.049	-5.265	3.35e-07	0.000201099	4	15704844	Island	BST1	1stExon	0.0771849	0.0955868	-0.018402
cg15130565	-0.493	0.094	-5.231	3.35e-07	0.000201441	3	61546275	N_Shore	PTPRG	TSS1500	0.0274314	0.0419298	-0.0144985
cg08585380	-0.342	0.065	-5.247	3.36e-07	0.000201441	6	86388840	Island	SNORD50B;SNHG5	TSS1500;TSS1500	0.0350861	0.0535222	-0.0184361
ch.19.332523F	-0.759	0.145	-5.232	3.39e-07	0.000202958	19	6389988	N_Shelf	GTF2F1	Body	0.131355	0.197969	-0.0666141
cg23295127	-0.644	0.123	-5.221	3.39e-07	0.000203022	8	81083339	Island	TPD52;TPD52	Body;Body	0.0307975	0.0627174	-0.0319199
cg24167683	-0.354	0.068	-5.242	3.39e-07	0.000203022	21	27107628	Island	ATP5J;ATP5J;ATP5J;ATP5J;ATP5J;ATP5J;GABPA;ATP5J;ATP5J;GABPA;GABPA;ATP5J	5'UTR;5'UTR;5'UTR;5'UTR;1stExon;1stExon;5'UTR;5'UTR;1stExon;1stExon;5'UTR;1stExon	0.0385306	0.0568638	-0.0183332
cg22854795	-0.35	0.067	-5.221	3.4e-07	0.000203207	15	85358533	N_Shore	ALPK3	TSS1500	0.148155	0.256826	-0.10867
cg26144070	0.308	0.057	5.37	3.41e-07	0.000203556	21	45874614	N_Shore	LRRC3	TSS1500	0.726137	0.666395	0.0597425
cg24786176	-0.234	0.045	-5.223	3.41e-07	0.000203754	4	113153431	Island	AP1AR;AP1AR	Body;Body	0.0604578	0.0721927	-0.0117349
cg25350737	0.508	0.097	5.219	3.43e-07	0.000204686	12	50419875	S_Shore	RACGAP1;RACGAP1;RACGAP1	TSS1500;TSS1500;TSS1500	0.789108	0.715506	0.073602
cg17131070	0.196	0.038	5.224	3.43e-07	0.000204643	1	243418713	Island	SDCCAG8;CEP170;CEP170;CEP170	TSS1500;TSS200;TSS200;TSS200	0.0565539	0.0499267	0.00662716
cg18827097	-0.367	0.07	-5.237	3.44e-07	0.000204929	2	3522506	Island	ADI1	Body	0.0380286	0.0574294	-0.0194008
cg21577049	-0.341	0.064	-5.301	3.45e-07	0.000204931	2	228736449	Island	WDR69	Body	0.0521516	0.0686501	-0.0164985
cg22538323	-0.344	0.066	-5.229	3.45e-07	0.000205025	7	27702700	Island	HIBADH	TSS200	0.0319395	0.0474985	-0.015559
cg14645898	-0.489	0.093	-5.24	3.45e-07	0.000204931	20	5623263	OpenSea			0.109321	0.192921	-0.0836004
cg04395930	0.453	0.082	5.537	3.46e-07	0.000205199	19	18667852	N_Shore	C19orf50	TSS1500	0.608479	0.525729	0.0827503
cg02521361	-0.341	0.065	-5.257	3.47e-07	0.000205336	2	136766281	OpenSea			0.0244779	0.0331411	-0.00866313
cg13115240	-0.233	0.045	-5.22	3.47e-07	0.000205336	1	178995597	Island	FAM20B	5'UTR	0.0435551	0.0514866	-0.0079315
cg01089602	0.289	0.055	5.222	3.48e-07	0.000205979	13	113760101	N_Shore	F7;F7	TSS200;TSS200	0.666378	0.6173	0.049078
cg27020289	-0.259	0.049	-5.235	3.48e-07	0.000205979	6	33280893	N_Shore	TAPBP;TAPBP;TAPBP	Body;Body;Body	0.0668631	0.0753492	-0.00848606
cg14377891	-0.312	0.06	-5.228	3.5e-07	0.000206459	4	84457022	N_Shore	AGPAT9;AGPAT9;AGPAT9	TSS1500;TSS1500;TSS200	0.0318496	0.0403551	-0.00850554
cg11818555	0.465	0.088	5.302	3.5e-07	0.000206459	13	30700159	OpenSea			0.788677	0.723745	0.0649311
cg02770054	-0.424	0.081	-5.216	3.5e-07	0.000206459	19	36049123	Island	ATP4A	Body	0.0830166	0.114028	-0.0310117
cg00679546	-0.218	0.041	-5.262	3.51e-07	0.000206599	17	60729882	Island	MRC2	Body	0.0650407	0.0771641	-0.0121234
cg14953590	-0.468	0.09	-5.212	3.51e-07	0.000206697	6	117586666	Island	VGLL2;VGLL2	TSS200;TSS200	0.0290317	0.0447508	-0.0157191
cg04003455	0.456	0.087	5.224	3.52e-07	0.000206803	10	35360870	OpenSea	CUL2;CUL2;CUL2;CUL2	Body;Body;5'UTR;5'UTR	0.820793	0.743764	0.0770294
cg25048357	0.189	0.036	5.246	3.52e-07	0.000206803	11	118955763	Island	HMBS	1stExon	0.0996933	0.0838088	0.0158845
cg22266511	0.33	0.063	5.28	3.53e-07	0.000206901	16	30079978	S_Shelf	ALDOA;ALDOA;ALDOA;ALDOA;ALDOA;ALDOA;ALDOA;ALDOA;ALDOA;ALDOA	ExonBnd;ExonBnd;ExonBnd;ExonBnd;ExonBnd;Body;Body;Body;Body;Body	0.759855	0.690314	0.0695405
cg01555270	-0.522	0.099	-5.258	3.53e-07	0.000206901	19	41945599	N_Shore	ATP5SL;ATP5SL;ATP5SL;ATP5SL;ATP5SL;ATP5SL;ATP5SL	Body;Body;TSS200;Body;Body;TSS200;Body	0.0488551	0.0631741	-0.014319
cg12277495	-0.363	0.069	-5.243	3.53e-07	0.000206901	16	66462184	Island	BEAN	5'UTR	0.0507195	0.0666188	-0.0158993
cg23351738	0.481	0.092	5.243	3.55e-07	0.000207986	6	31589926	S_Shore	SNORA38;BAT2	TSS1500;5'UTR	0.509679	0.401534	0.108145
cg20956366	-0.616	0.118	-5.22	3.55e-07	0.000207958	7	123197866	Island	NDUFA5;NDUFA5	1stExon;5'UTR	0.0806266	0.144612	-0.0639852
cg23952663	-0.599	0.112	-5.342	3.56e-07	0.00020816	1	75601120	Island	LHX8	Body	0.0334362	0.0484654	-0.0150292
cg12761965	-0.435	0.082	-5.297	3.56e-07	0.00020816	1	227051345	OpenSea			0.0494808	0.0835446	-0.0340638
cg15200243	-0.395	0.076	-5.215	3.57e-07	0.00020825	13	113767782	S_Shelf	F7;F7;F7;F7	Body;Body;Body;Body	0.0430099	0.0608906	-0.0178807
cg03292652	0.353	0.068	5.222	3.58e-07	0.000208489	5	73872248	OpenSea			0.843486	0.804966	0.0385196
cg15992535	-0.632	0.12	-5.27	3.58e-07	0.000208489	5	139228150	Island	NRG2;NRG2;NRG2;NRG2	Body;Body;Body;Body	0.015841	0.0232181	-0.00737714
cg14182682	-0.535	0.102	-5.26	3.58e-07	0.000208489	14	57857589	Island	NAA30	5'UTR	0.0450575	0.0855139	-0.0404564
cg22877572	-0.21	0.04	-5.237	3.58e-07	0.000208489	2	105655035	S_Shore	LOC102724691;MRPS9	TSS200;Body	0.0878429	0.103812	-0.0159686
cg13161276	0.183	0.035	5.221	3.61e-07	0.00021003	1	70686970	N_Shore	SRSF11;SRSF11	5'UTR;5'UTR	0.176806	0.153681	0.0231251
cg06538333	0.349	0.067	5.205	3.64e-07	0.000211287	16	23445078	OpenSea	COG7	Body	0.849102	0.801321	0.047781
cg25365055	0.68	0.13	5.215	3.65e-07	0.000211816	3	33426832	OpenSea	FBXL2;FBXL2	Body;Body	0.527101	0.361428	0.165672
cg12708677	-0.26	0.049	-5.277	3.66e-07	0.00021222	19	12163758	S_Shore	ZNF878;ZNF878	1stExon;5'UTR	0.0600508	0.0754306	-0.0153798
cg02501473	0.528	0.101	5.253	3.67e-07	0.00021222	3	189909740	OpenSea			0.822371	0.707613	0.114758
cg13564658	-0.415	0.079	-5.228	3.67e-07	0.00021222	14	23504190	OpenSea	PSMB5;PSMB5;PSMB5;PSMB5;PSMB5	5'UTR;5'UTR;5'UTR;1stExon;1stExon	0.0396058	0.064525	-0.0249192
cg06235973	-0.344	0.066	-5.224	3.68e-07	0.000212596	19	14183619	Island	LOC113230	TSS1500	0.0577994	0.0802063	-0.0224069
cg07976408	-0.456	0.087	-5.21	3.72e-07	0.000215084	15	41836273	Island	RPAP1	5'UTR	0.0305153	0.0419464	-0.0114311
cg03897456	-0.503	0.092	-5.465	3.76e-07	0.000216899	10	135121822	N_Shore	TUBGCP2;ZNF511	5'UTR;TSS1500	0.0627477	0.082513	-0.0197653
cg09403165	0.177	0.034	5.251	3.76e-07	0.000216899	15	90118814	N_Shore	C15orf42	TSS200	0.141495	0.119663	0.021832
cg12400610	0.433	0.083	5.2	3.78e-07	0.000218071	6	126066699	N_Shelf			0.814907	0.740511	0.0743957
cg07185584	-0.212	0.041	-5.202	3.81e-07	0.000219485	20	19997881	Island	NAA20;NAA20;NAA20	TSS200;TSS1500;TSS200	0.0640858	0.0751817	-0.0110959
cg10731794	-0.797	0.153	-5.208	3.83e-07	0.000220361	4	90759057	S_Shore	SNCA;SNCA;SNCA;SNCA	TSS1500;5'UTR;TSS1500;TSS1500	0.0359977	0.0609931	-0.0249954
cg09338170	-0.48	0.092	-5.201	3.85e-07	0.000221115	1	100436032	Island	SLC35A3	5'UTR	0.0361302	0.0481834	-0.0120532
cg26484483	-0.629	0.121	-5.215	3.86e-07	0.000222009	3	157827002	N_Shore	RSRC1;RSRC1;RSRC1	TSS1500;TSS1500;TSS1500	0.173947	0.240596	-0.0666488
cg16971637	1.782	0.343	5.191	3.91e-07	0.000224619	2	25194871	Island	DNAJC27;DNAJC27;DNAJC27;DNAJC27;DNAJC27-AS1	1stExon;1stExon;5'UTR;5'UTR;TSS200	0.0560801	0.0328764	0.0232037
cg06454126	0.283	0.053	5.286	3.92e-07	0.00022498	16	23558157	OpenSea	EARS2;EARS2;EARS2	Body;Body;Body	0.789449	0.746204	0.0432451
cg12598894	0.516	0.099	5.195	3.93e-07	0.000225258	17	69591587	OpenSea			0.790464	0.684898	0.105566
cg10559412	-0.26	0.05	-5.197	3.94e-07	0.000225898	4	84457359	Island	AGPAT9;AGPAT9;AGPAT9	5'UTR;5'UTR;TSS200	0.0461778	0.059443	-0.0132652
cg17283268	-0.52	0.1	-5.188	3.95e-07	0.000226065	19	633490	Island	POLRMT	1stExon	0.00936355	0.0138216	-0.00445807
cg10381440	0.367	0.069	5.28	4e-07	0.000228617	17	46622715	S_Shore	HOXB2	TSS1500	0.412037	0.386586	0.025451
cg22331278	-0.375	0.072	-5.204	4e-07	0.000228662	5	158635246	N_Shore	RNF145;RNF145;RNF145;RNF145;RNF145	5'UTR;TSS1500;TSS1500;TSS200;Body	0.0454775	0.0623215	-0.0168441
cg04100724	-0.257	0.05	-5.19	4.01e-07	0.000228962	12	92539208	Island	BTG1	1stExon	0.0783783	0.0945137	-0.0161354
cg08402873	-0.278	0.053	-5.215	4.03e-07	0.000229859	20	10653164	Island	JAG1	Body	0.0540455	0.0780239	-0.0239785
cg23163471	-0.494	0.094	-5.233	4.03e-07	0.000229658	10	30024328	Island	SVIL	5'UTR	0.0184227	0.0318279	-0.0134051
cg07266299	-0.498	0.094	-5.321	4.04e-07	0.000229944	4	187112145	Island	CYP4V2	TSS1500	0.0310435	0.041433	-0.0103895
cg07697134	-0.723	0.138	-5.248	4.04e-07	0.000229944	19	17377962	OpenSea	C19orf62;C19orf62	TSS1500;TSS1500	0.075675	0.135983	-0.0603075
cg04995722	-0.579	0.112	-5.188	4.07e-07	0.00023149	7	26192034	Island	NFE2L3;NFE2L3	1stExon;5'UTR	0.0142947	0.0213343	-0.00703953
cg11199798	-0.496	0.096	-5.187	4.12e-07	0.000233952	11	10525508	OpenSea	AMPD3;AMPD3;AMPD3;AMPD3;AMPD3	Body;Body;Body;Body;Body	0.156649	0.257472	-0.100823
cg09610735	-0.253	0.049	-5.195	4.13e-07	0.000234324	10	22609918	OpenSea	BMI1	TSS200	0.0407696	0.0519582	-0.0111886
cg04567731	-0.33	0.063	-5.228	4.13e-07	0.000234324	17	59532519	Island	TBX4	TSS1500	0.105226	0.122614	-0.0173882
cg04703617	0.388	0.073	5.301	4.16e-07	0.000235244	16	3158841	S_Shore			0.758505	0.688818	0.0696873
cg00179196	-0.563	0.109	-5.178	4.16e-07	0.000235244	16	117934	OpenSea	RHBDF1	5'UTR	0.877022	0.912364	-0.0353419
cg02987984	-0.272	0.052	-5.193	4.16e-07	0.000235244	7	101457447	Island			0.0741995	0.0875116	-0.0133122
cg26755928	-0.198	0.038	-5.187	4.16e-07	0.000235244	19	10363173	Island	MRPL4;MRPL4;MRPL4	Body;Body;Body	0.0868104	0.105082	-0.0182715
cg02494069	0.356	0.068	5.197	4.18e-07	0.000235968	1	96822910	OpenSea	LOC101928241	Body	0.724621	0.645864	0.0787568
cg22092111	0.387	0.074	5.253	4.21e-07	0.00023773	13	114067198	Island			0.95767	0.944238	0.0134316
cg27125093	0.193	0.037	5.216	4.22e-07	0.000237742	19	3179828	Island	S1PR4	1stExon	0.101209	0.0856892	0.01552
cg17675882	-0.203	0.039	-5.191	4.22e-07	0.000237742	20	35374068	N_Shore	NDRG3;NDRG3	5'UTR;5'UTR	0.114936	0.141165	-0.026229
cg26294578	-0.264	0.051	-5.18	4.22e-07	0.000237742	17	79319535	Island			0.0529671	0.0635158	-0.0105487
cg24431667	-0.414	0.08	-5.195	4.23e-07	0.000237971	11	2162387	Island	IGF2AS;INS-IGF2;IGF2;IGF2AS;IGF2	Body;Body;5'UTR;Body;TSS200	0.0509581	0.0724681	-0.02151
cg10261191	-0.457	0.087	-5.238	4.24e-07	0.000238224	11	125364744	N_Shore	FEZ1;FEZ1	5'UTR;5'UTR	0.142708	0.207185	-0.0644768
cg21016004	-0.586	0.113	-5.184	4.25e-07	0.000238616	12	16759591	OpenSea	LMO3;LMO3	TSS200;5'UTR	0.0470363	0.084375	-0.0373387
cg19581424	-0.332	0.064	-5.177	4.26e-07	0.000239118	2	42396302	Island	EML4;EML4	TSS200;TSS200	0.0789379	0.0931584	-0.0142206
cg01112082	-0.376	0.072	-5.205	4.27e-07	0.000239123	7	64734749	S_Shore			0.0331951	0.0522608	-0.0190657
cg16357866	-0.425	0.082	-5.177	4.28e-07	0.000239426	4	25162481	S_Shore	SEPSECS;SEPSECS;SEPSECS	TSS1500;TSS1500;TSS1500	0.0235905	0.0320228	-0.0084323
cg08232855	-0.431	0.083	-5.18	4.3e-07	0.000240398	5	65976586	OpenSea	MAST4;MAST4	Body;Body	0.304513	0.369352	-0.0648386
cg05355078	-0.316	0.061	-5.186	4.3e-07	0.000240398	19	45971862	Island	FOSB;FOSB	1stExon;1stExon	0.051752	0.0663791	-0.0146271
cg09233161	-0.361	0.07	-5.182	4.3e-07	0.000240413	9	37079712	Island			0.0280897	0.037698	-0.00960831
cg11382878	0.352	0.068	5.172	4.36e-07	0.000243328	4	39623116	OpenSea	SMIM14	5'UTR	0.704249	0.630989	0.0732598
cg26101655	0.593	0.115	5.181	4.36e-07	0.000243415	6	30157269	OpenSea	TRIM26	Body	0.742633	0.64035	0.102283
cg25985135	0.396	0.077	5.174	4.38e-07	0.000243855	5	105259609	OpenSea			0.685293	0.593512	0.0917817
cg25126363	-0.537	0.104	-5.171	4.38e-07	0.000243855	17	73901217	Island	MRPL38	TSS200	0.0133629	0.0221299	-0.008767
cg20596493	0.802	0.153	5.237	4.39e-07	0.000243855	15	74045624	Island			0.040969	0.012883	0.028086
cg22625903	-0.245	0.047	-5.176	4.39e-07	0.000243855	11	62313283	Island	AHNAK;AHNAK	5'UTR;5'UTR	0.0759245	0.0899171	-0.0139926
cg20195762	0.291	0.055	5.256	4.4e-07	0.000244156	3	99924166	OpenSea			0.743594	0.693348	0.0502467
cg01684433	1.582	0.303	5.216	4.41e-07	0.000244529	20	18488645	Island	SEC23B;SEC23B;SEC23B;SEC23B;SEC23B;SEC23B	5'UTR;5'UTR;5'UTR;5'UTR;1stExon;5'UTR	0.105617	0.0517649	0.0538519
cg21547979	-0.518	0.1	-5.197	4.43e-07	0.000245802	19	49141364	S_Shore	SEC1;DBP;CA11	Body;TSS1500;3'UTR	0.0790249	0.139666	-0.0606413
cg19828869	0.424	0.081	5.204	4.44e-07	0.000246022	2	171552304	OpenSea			0.564802	0.454798	0.110004
cg05047486	-0.352	0.067	-5.231	4.45e-07	0.00024635	17	38277603	N_Shore	MSL1	TSS1500	0.0589676	0.0950246	-0.036057
cg06824297	-0.672	0.127	-5.276	4.45e-07	0.00024635	21	30391795	S_Shore	RWDD2B	TSS200	0.0227268	0.0309671	-0.00824023
cg00271154	-0.289	0.056	-5.175	4.46e-07	0.000246354	2	113033418	Island	ZC3H6;ZC3H6	5'UTR;1stExon	0.058548	0.0761596	-0.0176116
cg25211927	-0.513	0.099	-5.173	4.48e-07	0.000247527	20	2236614	OpenSea			0.0594637	0.0979318	-0.0384681
cg00033706	-0.528	0.102	-5.171	4.49e-07	0.000247758	12	110792699	OpenSea			0.0701461	0.112141	-0.0419948
cg17256532	-0.587	0.111	-5.272	4.49e-07	0.000247843	10	118031950	Island	GFRA1;GFRA1;GFRA1	5'UTR;5'UTR;TSS200	0.0319371	0.0540161	-0.022079
cg07499467	-0.359	0.069	-5.177	4.5e-07	0.000248209	19	53868746	N_Shore	ZNF525	TSS1500	0.0413553	0.0607612	-0.019406
cg15987732	-0.315	0.061	-5.204	4.54e-07	0.00025019	7	155174254	Island			0.0692391	0.0935609	-0.0243218
cg10775278	-0.628	0.121	-5.185	4.55e-07	0.000250248	13	46424943	OpenSea	SIAH3	Body	0.0717433	0.107779	-0.0360354
cg17052497	-0.405	0.077	-5.265	4.56e-07	0.000250788	18	68330594	OpenSea			0.110882	0.159847	-0.0489652
cg21158631	0.345	0.067	5.162	4.58e-07	0.000251787	14	60098526	S_Shore	RTN1;RTN1;RTN1	Body;Body;TSS1500	0.806098	0.741969	0.0641297
cg20370507	0.384	0.074	5.168	4.6e-07	0.000252171	13	29114024	OpenSea			0.639021	0.49544	0.143581
cg00950650	-0.31	0.06	-5.172	4.6e-07	0.000252171	20	61733499	Island	HAR1B;HAR1A	Body;Body	0.0320255	0.0422863	-0.0102608
cg11208039	-0.24	0.046	-5.174	4.6e-07	0.000252171	11	19138753	Island	ZDHHC13;ZDHHC13;ZDHHC13;ZDHHC13	1stExon;5'UTR;5'UTR;1stExon	0.0688511	0.0889118	-0.0200608
cg05459575	-0.311	0.06	-5.177	4.61e-07	0.000252606	1	77685443	S_Shore	PIGK	TSS1500	0.0368254	0.0492588	-0.0124333
cg05654404	0.172	0.033	5.175	4.63e-07	0.000253237	1	45452166	Island	EIF2B3;EIF2B3;EIF2B3;EIF2B3	1stExon;5'UTR;1stExon;5'UTR	0.172756	0.146359	0.0263965
cg15616173	0.196	0.038	5.164	4.63e-07	0.000253261	14	104181924	Island	XRCC3;XRCC3;ZFYVE21;XRCC3	TSS200;TSS200;TSS1500;TSS200	0.0606194	0.0517381	0.00888128
cg17023215	0.289	0.055	5.234	4.64e-07	0.000253513	21	33051507	OpenSea	SCAF4;SCAF4;SCAF4	Body;Body;Body	0.849811	0.803906	0.0459046
cg08160643	-0.436	0.084	-5.163	4.65e-07	0.000253829	1	218458022	Island	RRP15	TSS1500	0.0657968	0.0903114	-0.0245146
cg27495623	-0.516	0.1	-5.163	4.65e-07	0.000253538	12	72058485	S_Shore	ZFC3H1;THAP2	TSS1500;Body	0.0319767	0.0490485	-0.0170718
cg06102777	-0.526	0.101	-5.187	4.67e-07	0.000254341	11	63382095	Island	PLA2G16;PLA2G16	TSS200;TSS200	0.0231821	0.0327035	-0.0095214
cg23825231	0.444	0.084	5.299	4.68e-07	0.000254928	17	45054460	N_Shore			0.677306	0.579026	0.0982805
cg16917537	-0.251	0.049	-5.172	4.69e-07	0.000255206	7	73098262	Island	DNAJC30;WBSCR22	TSS1500;Body	0.0532881	0.0627797	-0.00949153
cg14922886	-0.198	0.038	-5.156	4.7e-07	0.000255261	7	27239701	Island	HOXA13;HOXA13	5'UTR;1stExon	0.0967721	0.108711	-0.0119386
cg22185288	0.463	0.088	5.254	4.72e-07	0.000256375	6	148660242	N_Shelf			0.785983	0.707643	0.0783403
cg12138063	-0.435	0.084	-5.192	4.76e-07	0.000258314	19	16607096	Island	C19orf44;CALR3	TSS200;TSS200	0.0247064	0.049189	-0.0244826
cg04724277	-0.941	0.181	-5.207	4.77e-07	0.000258449	1	150266158	N_Shore	MRPS21;MRPS21	TSS200;TSS200	0.0933929	0.192582	-0.0991893
cg08431899	-0.392	0.076	-5.152	4.79e-07	0.000259631	2	176949771	Island	EVX2	TSS1500	0.0875048	0.131873	-0.0443681
cg03986835	-0.294	0.057	-5.157	4.79e-07	0.000259631	19	58892576	Island	ZNF837;ZNF837	TSS200;TSS200	0.0350378	0.0449337	-0.00989589
cg02697074	-0.223	0.043	-5.154	4.82e-07	0.000260613	17	40761760	Island	FAM134C;FAM134C;TUBG1	TSS1500;TSS1500;1stExon	0.0790331	0.0918542	-0.0128211
cg11904751	0.517	0.1	5.15	4.82e-07	0.000260613	8	125501992	OpenSea	TATDN1;TATDN1;TATDN1	Body;Body;Body	0.640066	0.533643	0.106423
cg19108736	0.531	0.103	5.152	4.85e-07	0.000261849	17	43977403	S_Shelf	MAPT;MAPT;MAPT;MAPT;MAPT;MAPT	5'UTR;5'UTR;5'UTR;5'UTR;5'UTR;5'UTR	0.74584	0.631065	0.114775
cg16975985	0.172	0.033	5.174	4.85e-07	0.000261849	12	49524048	N_Shore	TUBA1B	Body	0.21549	0.18439	0.0310999
cg15235185	-0.263	0.051	-5.17	4.85e-07	0.000261849	1	193028809	Island	TROVE2;TROVE2;TROVE2;UCHL5;TROVE2	TSS200;TSS200;1stExon;TSS1500;5'UTR	0.0529485	0.0720577	-0.0191092
cg06577604	-0.22	0.043	-5.156	4.87e-07	0.000262203	3	184279443	Island	EPHB3	TSS200	0.0616631	0.0779348	-0.0162717
cg19634711	-0.28	0.054	-5.148	4.87e-07	0.000262203	13	32889461	N_Shore	BRCA2	TSS200	0.0281379	0.0329512	-0.00481335
cg18482813	-0.338	0.066	-5.157	4.88e-07	0.00026269	22	26908758	S_Shore	TFIP11;TFIP11	TSS1500;TSS1500	0.0390622	0.054559	-0.0154969
cg17236930	-0.56	0.109	-5.145	4.9e-07	0.000263475	7	32931378	Island	KBTBD2;KBTBD2	5'UTR;1stExon	0.0202127	0.0266655	-0.00645286
cg00295853	0.386	0.075	5.151	4.9e-07	0.000263394	1	87245071	OpenSea			0.83882	0.79938	0.0394395
cg04808948	-0.6	0.117	-5.148	4.95e-07	0.000265589	10	108555627	OpenSea	SORCS1;SORCS1;SORCS1;SORCS1;SORCS1;SORCS1	Body;Body;Body;Body;Body;Body	0.0790268	0.113652	-0.0346252
cg23705487	-0.693	0.134	-5.158	4.96e-07	0.000265847	8	91013396	Island	DECR1	TSS200	0.0464066	0.0852179	-0.0388114
cg26824423	-0.313	0.059	-5.283	4.98e-07	0.000266655	16	58498818	S_Shore	NDRG4;NDRG4;NDRG4;NDRG4	5'UTR;5'UTR;Body;1stExon	0.108966	0.132387	-0.0234216
cg05015635	-0.496	0.096	-5.146	4.98e-07	0.000266655	9	89563603	Island	GAS1	TSS1500	0.1351	0.19555	-0.0604498
cg03591396	-0.504	0.097	-5.198	4.98e-07	0.000266655	8	56843110	OpenSea	LYN;LYN	5'UTR;5'UTR	0.146692	0.27668	-0.129989
cg11638200	-0.573	0.11	-5.205	4.99e-07	0.000266677	10	6621965	Island	PRKCQ	5'UTR	0.0293059	0.0463245	-0.0170186
cg19646503	0.363	0.067	5.413	5e-07	0.000266972	9	133227712	OpenSea	HMCN2	Body	0.744701	0.691644	0.0530573
cg09706833	2.105	0.406	5.189	5.04e-07	0.000268846	21	46824938	Island	COL18A1	TSS200	0.217076	0.0735923	0.143484
cg25671716	-0.745	0.145	-5.152	5.05e-07	0.000269024	12	96441714	OpenSea			0.0676105	0.147216	-0.0796051
cg17422500	-0.417	0.081	-5.153	5.06e-07	0.000269024	1	249152952	Island	ZNF692;ZNF692;ZNF692	5'UTR;5'UTR;1stExon	0.0241277	0.030458	-0.00633028
cg19259378	0.541	0.104	5.187	5.06e-07	0.000269024	17	12928711	OpenSea			0.539577	0.387746	0.151831
cg21962423	-0.557	0.107	-5.191	5.06e-07	0.000269024	12	113913887	Island			0.0434612	0.0692155	-0.0257543
cg14227086	-0.483	0.094	-5.138	5.06e-07	0.000269024	16	88869801	Island	CDT1	TSS1500	0.0319074	0.0503198	-0.0184124
cg18948646	0.498	0.097	5.159	5.07e-07	0.000269024	4	83674694	OpenSea	SCD5;MIR575;SCD5	Body;TSS200;Body	0.772341	0.584426	0.187915
cg06819445	0.16	0.031	5.155	5.07e-07	0.000269024	5	172199278	Island	DUSP1	TSS1500	0.262245	0.23476	0.0274849
cg01652681	-0.388	0.075	-5.15	5.08e-07	0.000269449	6	32937649	N_Shore	BRD2;BRD2	TSS1500;5'UTR	0.0674844	0.0984896	-0.0310052
cg07607891	-0.405	0.078	-5.213	5.09e-07	0.000269689	5	108064822	S_Shore	LINC01023	TSS1500	0.132167	0.216889	-0.0847223
cg08678154	-0.335	0.065	-5.166	5.12e-07	0.00027144	17	7036834	OpenSea			0.0594808	0.0932199	-0.0337391
cg17788149	-0.599	0.114	-5.247	5.13e-07	0.00027144	20	42086235	Island	SFRS6	TSS1500	0.0581053	0.0865294	-0.0284242
cg21241291	-0.373	0.073	-5.145	5.14e-07	0.000271986	14	105957535	Island	C14orf80;C14orf80;C14orf80	TSS200;Body;TSS200	0.0362821	0.0467218	-0.0104396
cg09513259	-0.316	0.061	-5.176	5.15e-07	0.000272045	9	136039474	Island	GBGT1	TSS200	0.105959	0.161685	-0.0557263
cg17638137	0.227	0.044	5.172	5.15e-07	0.000272045	5	145826831	Island	TCERG1;TCERG1	TSS200;TSS200	0.0622989	0.053718	0.00858089
cg13422535	-0.173	0.034	-5.135	5.17e-07	0.000272654	22	47077682	S_Shelf			0.589651	0.613361	-0.0237103
cg16333535	-0.172	0.034	-5.143	5.17e-07	0.000272654	22	24093440	Island	ZNF70	TSS200	0.115669	0.132745	-0.0170754
cg06408034	-0.246	0.048	-5.139	5.17e-07	0.000272654	1	45671987	Island	ZSWIM5	1stExon	0.0588346	0.0719387	-0.0131041
cg23632840	-0.387	0.075	-5.171	5.21e-07	0.000274463	20	10414722	Island	C20orf94;MKKS	TSS1500;5'UTR	0.0342603	0.0585303	-0.02427
cg20973743	0.15	0.029	5.144	5.24e-07	0.00027546	15	49447782	S_Shore	COPS2;GALK2;COPS2;COPS2;COPS2	1stExon;TSS200;1stExon;5'UTR;5'UTR	0.210072	0.184102	0.0259696
cg17146150	-0.376	0.073	-5.135	5.32e-07	0.000279511	15	56657437	N_Shore	TEX9	TSS1500	0.0261199	0.0360531	-0.00993315
cg11653406	0.353	0.068	5.171	5.36e-07	0.000281348	1	40367713	Island	MYCL1;MYCL1;MYCL1	TSS200;TSS200;TSS200	0.0385419	0.0325635	0.00597844
cg22520081	0.506	0.098	5.152	5.36e-07	0.000281348	2	226707853	OpenSea			0.704686	0.582709	0.121977
cg07802809	-0.263	0.051	-5.132	5.39e-07	0.000282577	21	43916100	N_Shore	RSPH1;RSPH1	Body;Body	0.0381811	0.046881	-0.00869992
cg26215939	-0.341	0.066	-5.141	5.39e-07	0.000282776	4	76912195	Island	SDAD1;SDAD1;SDAD1;LOC101928809	TSS200;TSS200;TSS200;Body	0.027358	0.0354948	-0.00813689
cg02522627	-0.245	0.048	-5.143	5.43e-07	0.00028441	10	70715883	N_Shore	DDX21	TSS200	0.0594871	0.0755989	-0.0161118
cg25595446	-0.707	0.136	-5.212	5.45e-07	0.000284848	19	50180579	Island	PRMT1;PRMT1;PRMT1	Body;5'UTR;Body	0.0201939	0.0380688	-0.0178749
cg04687371	0.574	0.112	5.123	5.45e-07	0.000284842	8	1916285	OpenSea			0.782422	0.640802	0.14162
cg17293641	-0.426	0.083	-5.136	5.45e-07	0.000284842	8	119964144	Island	TNFRSF11B;TNFRSF11B	1stExon;5'UTR	0.0346768	0.0486777	-0.0140009
cg07287463	-0.388	0.076	-5.133	5.48e-07	0.000285996	1	47903450	Island	FOXD2;FOXD2	1stExon;5'UTR	0.0564417	0.0658237	-0.00938194
cg04676981	-0.329	0.064	-5.132	5.49e-07	0.000286225	17	34257488	N_Shore	RDM1;RDM1;RDM1;RDM1;RDM1;RDM1;RDM1;RDM1;RDM1;RDM1;RDM1;RDM1;RDM1	Body;Body;Body;Body;Body;Body;Body;TSS200;TSS200;TSS200;TSS200;TSS200;TSS200	0.0485984	0.0682074	-0.019609
cg12991161	-0.299	0.058	-5.129	5.49e-07	0.000286497	17	26684865	Island	TMEM199;POLDIP2	1stExon;TSS1500	0.0356921	0.0458811	-0.010189
cg20198867	-0.225	0.044	-5.143	5.5e-07	0.000286616	10	105532063	OpenSea	SH3PXD2A	Body	0.0444678	0.0538171	-0.00934934
cg00619519	0.175	0.034	5.142	5.51e-07	0.00028682	1	10093261	Island	UBE4B;UBE4B;UBE4B;UBE4B	5'UTR;5'UTR;1stExon;1stExon	0.159081	0.135495	0.0235859
cg11481431	-0.618	0.119	-5.183	5.55e-07	0.000288479	15	78833962	S_Shore	PSMA4;PSMA4;PSMA4	5'UTR;5'UTR;5'UTR	0.0351393	0.0581804	-0.0230411
cg00563793	-0.565	0.109	-5.178	5.55e-07	0.000288616	11	65837595	Island	PACS1	TSS1500	0.0146968	0.0273607	-0.012664
cg27361091	-0.443	0.084	-5.247	5.56e-07	0.000288771	1	165324558	Island	LMX1A;LMX1A	Body;Body	0.0686472	0.0916289	-0.0229817
cg02891746	-0.267	0.052	-5.131	5.56e-07	0.000288616	22	37235922	OpenSea			0.0932801	0.12727	-0.0339904
cg18789337	-0.192	0.037	-5.145	5.58e-07	0.000289479	6	114180353	Island	MARCKS	Body	0.102228	0.128622	-0.0263932
cg06855065	0.185	0.036	5.151	5.59e-07	0.000289479	15	59279778	Island	RNF111	TSS200	0.09925	0.084196	0.0150541
cg13628937	0.486	0.093	5.223	5.59e-07	0.000289479	17	75969881	OpenSea			0.741944	0.614026	0.127918
cg25389235	-0.334	0.065	-5.133	5.6e-07	0.000290017	1	117602246	N_Shore	TTF2	TSS1500	0.0403628	0.0548789	-0.0145161
cg12661088	-0.214	0.042	-5.125	5.62e-07	0.000290235	5	43120934	Island	ZNF131	TSS1500	0.0793127	0.0914618	-0.0121492
cg23424146	-0.226	0.044	-5.167	5.62e-07	0.000290235	12	25056071	Island	BCAT1;BCAT1;BCAT1;BCAT1;BCAT1	TSS1500;TSS200;Body;Body;Body	0.0660691	0.0767311	-0.010662
cg27490352	-0.403	0.078	-5.138	5.63e-07	0.00029026	17	63053354	Island	GNA13	TSS1500	0.0228013	0.0337038	-0.0109025
cg01755441	-0.508	0.099	-5.119	5.63e-07	0.000290425	1	24913886	OpenSea	NCMAP	5'UTR	0.0533242	0.0781542	-0.0248301
cg19843226	0.487	0.095	5.123	5.63e-07	0.00029026	14	76836781	OpenSea	ESRRB	TSS1500	0.559258	0.437501	0.121758
cg08198711	0.208	0.04	5.134	5.66e-07	0.000291599	12	4380827	Island			0.113947	0.0960522	0.0178951
cg14574315	-0.38	0.072	-5.259	5.66e-07	0.000291448	11	18351321	OpenSea	GTF2H1;GTF2H1	5'UTR;5'UTR	0.190157	0.23655	-0.0463935
cg26500223	-0.606	0.117	-5.175	5.68e-07	0.000292068	6	1596705	N_Shelf			0.0947371	0.151396	-0.0566586
cg10294208	-0.277	0.054	-5.129	5.69e-07	0.000292219	14	105957348	Island	C14orf80;C14orf80;C14orf80;C14orf80	TSS1500;TSS1500;5'UTR;5'UTR	0.0677677	0.0878797	-0.020112
cg15054972	-0.372	0.073	-5.123	5.69e-07	0.000292219	2	111435817	Island	BUB1	TSS200	0.0637697	0.0958744	-0.0321047
cg13474244	-0.175	0.034	-5.116	5.69e-07	0.000292219	11	85195100	OpenSea	DLG2	Body	0.280702	0.302763	-0.0220611
cg11459581	-0.668	0.131	-5.116	5.71e-07	0.000292498	4	175204884	Island	FBXO8;CEP44;CEP44;FBXO8;CEP44	1stExon;1stExon;TSS200;5'UTR;5'UTR	0.0188444	0.0405832	-0.0217388
cg15259888	0.183	0.036	5.137	5.71e-07	0.000292498	10	76586036	Island	KAT6B;KAT6B;KAT6B	TSS200;TSS200;TSS200	0.169569	0.142024	0.0275453
cg25389947	-0.3	0.059	-5.12	5.71e-07	0.000292498	7	64838786	N_Shore	ZNF92;ZNF92;ZNF92;ZNF92	1stExon;5'UTR;5'UTR;1stExon	0.0411958	0.0473516	-0.0061558
cg02543060	0.483	0.094	5.148	5.73e-07	0.000292954	10	95987179	OpenSea	PLCE1;PLCE1;PLCE1	Body;Body;Body	0.761181	0.680243	0.0809381
cg02016150	-0.314	0.061	-5.116	5.73e-07	0.000293171	1	235490530	Island	ARID4B;ARID4B;ARID4B;GGPS1;GGPS1;ARID4B	5'UTR;5'UTR;5'UTR;TSS1500;TSS1500;1stExon	0.0354917	0.0420011	-0.00650935
cg03158666	-0.533	0.104	-5.111	5.77e-07	0.000294612	17	7199744	Island			0.0130461	0.0198458	-0.00679969
cg10526942	-0.274	0.053	-5.139	5.78e-07	0.000294904	3	131753457	N_Shore	CPNE4;CPNE4	1stExon;5'UTR	0.0478662	0.0594325	-0.0115663
cg20031659	-0.484	0.093	-5.217	5.78e-07	0.000294904	6	114178324	N_Shore	MARCKS	TSS1500	0.0483815	0.0742688	-0.0258873
cg24789704	0.416	0.08	5.192	5.78e-07	0.000294873	3	179898732	OpenSea			0.725365	0.615554	0.109811
cg16460383	0.34	0.066	5.112	5.79e-07	0.000294966	17	818890	OpenSea	NXN	Body	0.722215	0.640572	0.0816433
cg02709261	-0.262	0.051	-5.113	5.81e-07	0.000295619	1	179051893	Island	TOR3A	Body	0.0634113	0.0763411	-0.0129298
cg18040436	-0.446	0.085	-5.271	5.81e-07	0.000295753	1	9189312	Island	GPR157	TSS200	0.0520701	0.0702686	-0.0181986
cg21235259	0.42	0.081	5.184	5.82e-07	0.000295768	17	33338542	OpenSea	RFFL;RFFL	3'UTR;3'UTR	0.903574	0.859027	0.0445473
cg09672890	-0.326	0.063	-5.142	5.83e-07	0.000295987	17	70536484	Island			0.0458542	0.0674388	-0.0215846
cg02458337	-0.422	0.082	-5.114	5.84e-07	0.000296377	5	176223595	OpenSea			0.0512989	0.0653454	-0.0140465
cg15495124	-0.472	0.092	-5.118	5.85e-07	0.000296451	1	93427847	S_Shore	FAM69A	TSS1500	0.132343	0.18381	-0.0514672
cg10503037	-0.567	0.111	-5.121	5.85e-07	0.000296536	1	220219195	N_Shore	EPRS	Body	0.0363525	0.0480702	-0.0117177
cg26710864	-0.475	0.093	-5.13	5.87e-07	0.000297173	12	29317902	OpenSea	FAR2	5'UTR	0.0518625	0.0820043	-0.0301417
cg22207900	0.186	0.036	5.128	5.88e-07	0.000297316	11	64072031	N_Shore	ESRRA;C11orf20	TSS1500;Body	0.151031	0.126753	0.0242785
cg03932043	-0.364	0.069	-5.256	5.89e-07	0.000297971	20	329101	S_Shore	NRSN2	5'UTR	0.0534012	0.0727384	-0.0193372
cg06978453	-0.429	0.08	-5.364	5.9e-07	0.000297978	1	92583083	OpenSea	BTBD8	Body	0.369082	0.447532	-0.0784496
cg00297966	0.566	0.109	5.209	5.91e-07	0.00029832	8	126186709	OpenSea	NSMCE2	Body	0.646465	0.506497	0.139968
cg16602097	-0.257	0.05	-5.138	5.91e-07	0.000298169	6	32182013	OpenSea	NOTCH4	Body	0.207343	0.303847	-0.0965042
cg14637787	0.313	0.061	5.111	5.93e-07	0.000298825	3	145517734	OpenSea			0.788405	0.728278	0.0601275
cg00547077	0.169	0.033	5.119	5.95e-07	0.00029952	19	58951756	Island	ZNF132	TSS200	0.187709	0.160726	0.0269829
cg05885012	-0.293	0.057	-5.123	5.95e-07	0.00029952	17	55980673	OpenSea	CUEDC1;CUEDC1	5'UTR;1stExon	0.04246	0.0610719	-0.0186119
cg23281555	-0.454	0.088	-5.186	5.96e-07	0.00029952	10	98325779	OpenSea	TM9SF3	Body	0.517109	0.584376	-0.0672674
cg03733433	-0.545	0.104	-5.232	5.97e-07	0.00029952	11	6502629	Island	FXC1;ARFIP2	TSS200;TSS200	0.0179961	0.0239575	-0.00596133
cg20073376	0.619	0.121	5.138	5.97e-07	0.00029952	20	37146256	OpenSea	RALGAPB	Body	0.756419	0.553604	0.202815
cg08202754	-0.597	0.117	-5.121	5.97e-07	0.00029952	7	152621979	Island			0.221004	0.286859	-0.0658552
cg06964191	-0.32	0.062	-5.115	5.97e-07	0.00029952	17	38256671	Island	NR1D1;NR1D1	1stExon;5'UTR	0.042953	0.05465	-0.011697
cg00251705	-0.314	0.061	-5.115	5.98e-07	0.000299628	11	57434686	Island	ZDHHC5	TSS1500	0.0255809	0.0325985	-0.00701769
cg23936098	-0.434	0.084	-5.162	6e-07	0.000300489	10	103911881	Island	NOLC1	TSS200	0.0304777	0.0414439	-0.0109662
cg13018120	-0.709	0.139	-5.104	6.03e-07	0.000301586	17	72619962	OpenSea	CD300E	TSS200	0.066491	0.104616	-0.0381246
cg12126248	-0.558	0.109	-5.138	6.03e-07	0.000301619	7	123197757	Island	NDUFA5	Body	0.0773562	0.111246	-0.0338899
cg01960647	-0.272	0.053	-5.109	6.04e-07	0.000301619	19	41768373	N_Shore	HNRNPUL1	TSS200	0.0523426	0.0663998	-0.0140572
cg20157753	-0.441	0.086	-5.113	6.04e-07	0.000301619	2	113594343	OpenSea	IL1B;IL1B	1stExon;5'UTR	0.0500914	0.0811104	-0.031019
cg09747456	-0.609	0.119	-5.101	6.06e-07	0.000302338	10	91405300	S_Shore	PANK1	TSS200	0.05071	0.0879992	-0.0372892
cg01867994	0.37	0.071	5.185	6.06e-07	0.000302459	2	132280303	OpenSea	RNU6-81P	Body	0.845859	0.807462	0.0383973
cg05075833	1.399	0.273	5.128	6.08e-07	0.000302924	11	64039078	Island	BAD;BAD	Body;Body	0.04373	0.0211459	0.0225841
cg18858262	0.511	0.1	5.103	6.11e-07	0.000304064	8	144498502	OpenSea	MAFA-AS1	TSS1500	0.730667	0.65	0.0806676
cg06341370	0.198	0.038	5.136	6.12e-07	0.000304522	2	179345001	Island	MIR548N;PLEKHA3	Body;TSS200	0.12043	0.104157	0.0162732
cg03115081	-0.298	0.058	-5.127	6.12e-07	0.000304522	17	74722049	Island	C17orf95;JMJD6;JMJD6	TSS1500;Body;Body	0.0262731	0.039245	-0.0129719
cg12028751	0.402	0.079	5.111	6.14e-07	0.000305041	4	167840623	OpenSea	SPOCK3;SPOCK3;SPOCK3;SPOCK3;SPOCK3;SPOCK3;SPOCK3;SPOCK3;SPOCK3	5'UTR;Body;Body;Body;Body;Body;Body;Body;Body	0.750093	0.678622	0.0714704
cg04920951	0.933	0.183	5.105	6.15e-07	0.000305487	11	67351271	Island	GSTP1;GSTP1	1stExon;5'UTR	0.0167589	0.00737922	0.00937966
cg16526755	0.51	0.1	5.105	6.18e-07	0.000306795	6	34569886	OpenSea	C6orf106;C6orf106	Body;Body	0.813651	0.751344	0.0623064
cg14551084	-1.022	0.2	-5.109	6.2e-07	0.000307312	4	122113732	OpenSea	TNIP3;TNIP3	Body;Body	0.121598	0.244555	-0.122956
cg15060905	0.372	0.073	5.096	6.22e-07	0.00030839	11	44612458	OpenSea	CD82;CD82	5'UTR;5'UTR	0.604596	0.513724	0.0908718
cg18650092	-0.311	0.061	-5.11	6.23e-07	0.000308555	12	50898549	N_Shore	DIP2B	TSS1500	0.0501055	0.0670421	-0.0169366
cg15892280	-0.17	0.033	-5.135	6.24e-07	0.000308555	21	40180000	S_Shore	ETS2	5'UTR	0.321497	0.383329	-0.0618321
cg13077031	-0.432	0.084	-5.159	6.24e-07	0.000308555	6	15266782	OpenSea	JARID2	Body	0.146588	0.226545	-0.0799577
cg08171028	-0.291	0.056	-5.153	6.25e-07	0.000308588	4	3882187	S_Shelf			0.0458207	0.0561866	-0.0103659
cg15274864	-0.229	0.045	-5.127	6.25e-07	0.000308588	1	6508592	Island	ESPN	Body	0.102838	0.125246	-0.0224075
cg04159903	0.245	0.048	5.124	6.26e-07	0.000308763	5	42949799	N_Shore			0.0859512	0.0702579	0.0156933
cg20646317	-0.332	0.065	-5.124	6.29e-07	0.000310212	12	50794494	N_Shore	LARP4;LARP4;LARP4;LARP4;LARP4;LARP4;LARP4	TSS200;TSS200;TSS200;TSS200;TSS200;TSS200;TSS200	0.0341901	0.053196	-0.019006
cg01782247	0.335	0.065	5.142	6.3e-07	0.000310282	16	85317807	Island			0.948573	0.921908	0.0266651
cg10516683	-0.31	0.061	-5.106	6.31e-07	0.000310584	14	50102006	Island	C14orf104;C14orf104	TSS200;TSS200	0.0480172	0.062468	-0.0144507
cg05111146	-0.3	0.059	-5.096	6.31e-07	0.000310473	6	32935025	N_Shore	BRD2	TSS1500	0.0302502	0.0362277	-0.0059775
cg06154963	0.446	0.086	5.183	6.32e-07	0.000310584	3	150157759	OpenSea	TSC22D2;TSC22D2;TSC22D2	Body;Body;Body	0.764518	0.679317	0.0852007
cg04544203	-0.547	0.107	-5.091	6.37e-07	0.000312836	2	96874047	Island	STARD7;STARD7-AS1	1stExon;TSS200	0.00906452	0.0124172	-0.00335269
cg14999931	0.444	0.087	5.106	6.41e-07	0.000314282	10	6212377	OpenSea	PFKFB3	Body	0.754826	0.659849	0.0949775
cg19223768	0.336	0.065	5.203	6.41e-07	0.000314282	3	131442643	OpenSea	CPNE4;CPNE4;CPNE4	Body;Body;Body	0.575343	0.4968	0.0785432
cg07764658	0.394	0.077	5.097	6.41e-07	0.000314411	12	67980689	OpenSea			0.774377	0.716743	0.0576341
cg23418434	-0.396	0.077	-5.112	6.47e-07	0.000317024	17	67410731	OpenSea	MAP2K6	TSS200	0.0664551	0.10773	-0.0412753
cg27380915	-0.369	0.071	-5.174	6.5e-07	0.000317912	7	12796513	OpenSea			0.323085	0.469171	-0.146085
cg22800631	-0.434	0.084	-5.188	6.5e-07	0.000317912	7	98476628	Island	TRRAP	5'UTR	0.0940944	0.122189	-0.0280944
cg20782596	0.334	0.066	5.091	6.51e-07	0.000318408	20	57462978	N_Shore	GNAS;GNAS;GNAS;GNAS	3'UTR;3'UTR;TSS1500;Body	0.79819	0.743193	0.0549972
cg04883656	1.422	0.278	5.117	6.59e-07	0.000321877	6	71998597	Island	OGFRL1;OGFRL1	1stExon;5'UTR	0.0578748	0.037977	0.0198978
cg16863718	-0.532	0.105	-5.084	6.59e-07	0.000321874	11	1404554	Island			0.0143863	0.0224408	-0.00805448
cg12754429	-0.413	0.081	-5.103	6.61e-07	0.000322478	1	31635813	OpenSea			0.0328725	0.0444305	-0.011558
cg20438951	-0.246	0.048	-5.095	6.63e-07	0.000323011	19	12035877	N_Shore	ZNF700	TSS200	0.0878504	0.11109	-0.0232395
ch.2.171877258F	0.233	0.046	5.105	6.64e-07	0.000323351	2	172169012	OpenSea			0.0536846	0.0425884	0.0110962
cg13708869	-0.574	0.111	-5.172	6.65e-07	0.000323425	17	38444121	Island	CDC6	TSS200	0.0288214	0.0491203	-0.0202989
cg24221738	0.335	0.065	5.184	6.66e-07	0.000323629	4	166125552	N_Shelf			0.690337	0.552775	0.137562
cg14930636	-0.357	0.07	-5.09	6.66e-07	0.000323629	5	172753734	N_Shore	STC2	Body	0.1226	0.147881	-0.0252807
cg00628277	0.465	0.089	5.217	6.68e-07	0.000324303	17	80875739	OpenSea	TBCD	Body	0.365672	0.285455	0.0802172
cg18943383	-0.427	0.084	-5.1	6.69e-07	0.000324667	6	27777858	Island	HIST1H3H	1stExon	0.0291045	0.045554	-0.0164496
cg09814151	-0.431	0.084	-5.123	6.69e-07	0.000324667	13	45151437	Island	TSC22D1	TSS1500	0.130944	0.171941	-0.0409971
cg23894854	-0.598	0.117	-5.094	6.7e-07	0.000324836	1	112016615	OpenSea	C1orf162;C1orf162	1stExon;5'UTR	0.0697406	0.101815	-0.0320745
cg22478328	-0.273	0.054	-5.102	6.75e-07	0.000326896	22	32340140	Island	C22orf24;YWHAH	5'UTR;TSS1500	0.0342415	0.046752	-0.0125104
cg20284913	0.269	0.053	5.078	6.76e-07	0.000327387	19	14117243	Island	RFX1	TSS200	0.04883	0.0390587	0.00977129
cg09460491	-0.285	0.056	-5.096	6.77e-07	0.000327428	3	196142897	OpenSea	UBXN7	Body	0.796753	0.802927	-0.00617462
cg23183348	0.344	0.064	5.409	6.79e-07	0.000328107	10	135009513	OpenSea	KNDC1	Body	0.828351	0.7833	0.0450514
cg27642771	-0.316	0.061	-5.205	6.81e-07	0.000329129	20	3762167	S_Shelf	SPEF1	TSS200	0.135337	0.200331	-0.0649939
cg11668638	-0.249	0.049	-5.105	6.83e-07	0.00032921	6	42952412	OpenSea	PPP2R5D;PPP2R5D;PPP2R5D;PPP2R5D;PPP2R5D;PPP2R5D	5'UTR;5'UTR;1stExon;5'UTR;1stExon;1stExon	0.0615507	0.0823662	-0.0208155
cg17413703	-0.636	0.125	-5.093	6.83e-07	0.00032921	6	34855470	N_Shore	TAF11	Body	0.0418379	0.0702343	-0.0283964
cg21864845	-0.311	0.061	-5.093	6.83e-07	0.00032921	1	1208426	N_Shore	UBE2J2;UBE2J2;UBE2J2;UBE2J2	5'UTR;5'UTR;5'UTR;5'UTR	0.0547169	0.0781625	-0.0234457
cg09390974	-0.343	0.067	-5.095	6.84e-07	0.000329276	4	103423492	S_Shore	NFKB1;NFKB1	5'UTR;5'UTR	0.0335882	0.0449382	-0.01135
cg04728296	-0.8	0.157	-5.081	6.85e-07	0.000329276	4	166414646	OpenSea	CPE	Body	0.0798319	0.124692	-0.0448606
cg05233515	-0.659	0.128	-5.152	6.85e-07	0.000329276	4	120988624	S_Shore	MAD2L1	TSS1500	0.0660323	0.104437	-0.0384047
cg20091959	-0.216	0.042	-5.108	6.86e-07	0.000329668	20	42142451	N_Shore	L3MBTL;L3MBTL	TSS1500;TSS1500	0.393242	0.433806	-0.0405639
ch.2.157204871R	0.206	0.04	5.104	6.87e-07	0.00032983	2	157496625	OpenSea			0.0817639	0.0663871	0.0153768
cg26004268	0.476	0.094	5.084	6.9e-07	0.000331344	6	41758316	S_Shelf			0.799665	0.725243	0.0744221
cg21534401	0.478	0.094	5.096	6.92e-07	0.000332052	6	28501916	OpenSea	GPX5;GPX5	Body;3'UTR	0.764573	0.670348	0.0942245
cg23847172	-0.318	0.062	-5.146	6.93e-07	0.000332101	7	124406112	Island	GPR37	TSS200	0.0588234	0.0772246	-0.0184011
cg02084834	-0.221	0.043	-5.09	6.93e-07	0.000332101	2	201983708	Island	CFLAR;CFLAR;CFLAR	5'UTR;5'UTR;5'UTR	0.0546949	0.0684084	-0.0137136
cg23690945	0.404	0.08	5.078	6.95e-07	0.000332392	12	27977573	OpenSea			0.688484	0.557258	0.131227
cg20418281	-0.509	0.099	-5.163	6.98e-07	0.000333583	17	27717751	Island	TAOK1	TSS200	0.0162173	0.0247618	-0.0085445
cg12664706	-0.252	0.048	-5.229	7.01e-07	0.000334775	5	134774050	OpenSea			0.756948	0.767686	-0.0107374
cg22975147	-0.263	0.052	-5.076	7.02e-07	0.000334775	17	8021903	N_Shore	ALOXE3;ALOXE3	TSS200;Body	0.0487094	0.0618042	-0.0130948
cg04043795	-0.542	0.106	-5.113	7.02e-07	0.000334775	2	5836366	Island	SOX11;SOX11	3'UTR;1stExon	0.0434103	0.106081	-0.062671
cg18881264	-0.146	0.028	-5.241	7.03e-07	0.000334775	1	42201374	OpenSea	HIVEP3;HIVEP3	5'UTR;5'UTR	0.458522	0.512674	-0.0541522
cg04645342	-0.375	0.073	-5.151	7.03e-07	0.000334775	1	72748124	N_Shore	NEGR1	1stExon	0.0339724	0.0505722	-0.0165999
cg19933173	0.49	0.094	5.218	7.03e-07	0.000334775	21	27562920	OpenSea			0.659399	0.548745	0.110655
cg05053688	-0.255	0.05	-5.091	7.04e-07	0.000335038	1	101702744	Island	S1PR1	5'UTR	0.0561526	0.0730714	-0.0169188
cg11355319	-0.294	0.058	-5.085	7.05e-07	0.000335343	5	89825117	Island	LYSMD3	5'UTR	0.0409514	0.0548768	-0.0139255
cg15819225	0.346	0.068	5.07	7.06e-07	0.000335378	1	3583333	OpenSea	TP73	5'UTR	0.921108	0.8924	0.0287087
cg26810214	-0.272	0.053	-5.119	7.06e-07	0.000335534	12	48201852	OpenSea	HDAC7;HDAC7	Body;Body	0.0841876	0.101399	-0.0172116
cg05765254	0.487	0.096	5.087	7.08e-07	0.000335638	1	152132853	OpenSea	RPTN	TSS1500	0.625179	0.508861	0.116318
cg20724257	-0.418	0.082	-5.096	7.08e-07	0.000335638	6	32407784	OpenSea	HLA-DRA	1stExon	0.0751229	0.123036	-0.0479129
cg03725283	-0.814	0.16	-5.095	7.08e-07	0.000335638	7	129251015	N_Shore	NRF1;NRF1;NRF1	TSS1500;TSS1500;TSS1500	0.0514459	0.1065	-0.0550539
cg01353569	-0.258	0.051	-5.079	7.11e-07	0.000336817	7	106810328	Island	HBP1	5'UTR	0.0500966	0.0611937	-0.011097
cg00921454	0.421	0.083	5.071	7.14e-07	0.000337966	1	54851622	OpenSea	SSBP3;SSBP3;SSBP3	Body;Body;Body	0.785104	0.742121	0.0429828
cg19171375	0.521	0.1	5.196	7.15e-07	0.000337966	12	94658631	OpenSea	PLXNC1	Body	0.663224	0.541937	0.121287
cg16343910	0.506	0.093	5.449	7.2e-07	0.000340433	11	123186836	OpenSea			0.792972	0.657742	0.13523
cg02933362	-0.468	0.091	-5.159	7.23e-07	0.000341394	2	102091607	S_Shore	RFX8	TSS1500	0.021784	0.0264945	-0.00471045
cg23089549	-0.676	0.133	-5.07	7.25e-07	0.000342012	11	44331905	N_Shore	ALX4	TSS200	0.148718	0.206244	-0.0575268
cg25095029	0.376	0.074	5.064	7.26e-07	0.000342366	18	72268148	S_Shelf			0.778938	0.696947	0.0819904
cg16970734	-0.405	0.08	-5.063	7.26e-07	0.000342366	15	22892300	Island	CYFIP1	TSS1500	0.0371404	0.0479248	-0.0107843
cg16700650	0.829	0.158	5.26	7.3e-07	0.000343818	16	69344975	N_Shore	VPS4A	TSS1500	0.0245772	0.0114124	0.0131648
cg09414724	-0.43	0.085	-5.08	7.31e-07	0.000344031	19	19976638	OpenSea	ZNF253	TSS200	0.0352394	0.0500288	-0.0147894
cg09150029	-0.257	0.05	-5.114	7.35e-07	0.000345923	1	21695307	OpenSea			0.0526433	0.0664597	-0.0138164
cg23493916	0.388	0.075	5.157	7.37e-07	0.000346164	6	54103371	OpenSea	MLIP;MLIP	Body;Body	0.426405	0.363805	0.0625995
cg17082953	-0.359	0.07	-5.095	7.37e-07	0.000346164	2	12856844	Island	TRIB2;TRIB2	TSS200;TSS200	0.051244	0.0565812	-0.00533726
cg25628243	-0.623	0.123	-5.061	7.39e-07	0.000346681	3	196295415	Island	WDR53;FBXO45	TSS200;TSS1500	0.0113032	0.0193334	-0.00803024
cg15546353	-0.751	0.148	-5.067	7.4e-07	0.000347121	2	234160822	S_Shore	ATG16L1;ATG16L1	Body;Body	0.0532211	0.090001	-0.0367798
cg17543804	0.416	0.082	5.068	7.42e-07	0.000348067	13	22179073	S_Shore	EFHA1	TSS1500	0.793427	0.720025	0.0734013
cg14637285	0.432	0.083	5.177	7.45e-07	0.000349016	12	61228742	OpenSea			0.781748	0.706267	0.0754807
cg21054441	-0.338	0.066	-5.156	7.54e-07	0.000352894	15	68871409	Island	CORO2B	TSS200	0.0964054	0.121324	-0.0249191
cg24861191	-0.338	0.067	-5.063	7.6e-07	0.000355413	19	2740086	Island	SLC39A3;SLC39A3	TSS200;TSS200	0.0252775	0.0323114	-0.00703391
cg14906251	-0.598	0.118	-5.055	7.6e-07	0.000355375	6	40555731	Island	LRFN2	TSS1500	0.0158375	0.0298094	-0.0139719
cg13962321	-0.248	0.043	-5.73	7.63e-07	0.000356587	1	149399174	Island	HIST2H2BF	1stExon	0.333171	0.372076	-0.0389049
cg04319990	0.411	0.081	5.079	7.65e-07	0.000357173	10	134886108	S_Shore			0.83144	0.790361	0.0410784
cg10070151	-0.227	0.045	-5.054	7.66e-07	0.000357381	19	39881965	Island	MED29;MED29;PAF1	5'UTR;1stExon;TSS1500	0.108286	0.120339	-0.0120526
cg06916709	-0.455	0.09	-5.068	7.68e-07	0.000358138	5	142092905	OpenSea			0.0966239	0.12281	-0.0261863
cg15048900	0.371	0.072	5.153	7.77e-07	0.000361834	7	2086492	N_Shelf	MAD1L1;MAD1L1;MAD1L1	Body;Body;Body	0.761957	0.704275	0.0576819
cg08143349	0.473	0.09	5.253	7.77e-07	0.000361834	7	27180888	N_Shore			0.817123	0.745185	0.0719383
cg06978273	-0.538	0.105	-5.142	7.8e-07	0.000362747	10	71168453	N_Shore	TACR2	Body	0.0209336	0.0293209	-0.00838726
cg12707548	-0.624	0.122	-5.104	7.81e-07	0.000362997	12	121125356	Island	MLEC	Body	0.0153102	0.0274412	-0.012131
cg10538191	0.197	0.039	5.078	7.83e-07	0.000363697	11	118801044	OpenSea			0.11197	0.0943952	0.017575
cg10805819	0.19	0.037	5.129	7.84e-07	0.000363909	17	6924109	N_Shore			0.777594	0.745015	0.0325786
cg25154432	-0.245	0.049	-5.05	7.85e-07	0.000364369	5	79703725	Island	ZFYVE16;ZFYVE16	TSS200;TSS200	0.0539526	0.0618257	-0.00787307
cg04214573	-0.412	0.081	-5.06	7.9e-07	0.000366035	10	114135847	OpenSea	ACSL5;ACSL5;ACSL5	TSS200;5'UTR;5'UTR	0.0376205	0.0496782	-0.0120576
cg04134217	-0.332	0.065	-5.15	7.9e-07	0.000366035	7	94537875	S_Shore	PPP1R9A;PPP1R9A;PPP1R9A;PPP1R9A;PPP1R9A	TSS1500;5'UTR;TSS1500;TSS1500;5'UTR	0.0568667	0.0742834	-0.0174167
cg09561351	-0.298	0.059	-5.06	7.9e-07	0.000366035	12	42876655	Island	PRICKLE1;PRICKLE1;PRICKLE1;PRICKLE1	5'UTR;5'UTR;5'UTR;5'UTR	0.0361051	0.046948	-0.010843
cg24478387	-0.369	0.073	-5.07	7.91e-07	0.000366035	7	56131848	Island	SUMF2;SUMF2;SUMF2;SUMF2;SUMF2	TSS200;TSS200;TSS200;TSS200;TSS200	0.0531436	0.0697619	-0.0166183
cg15057726	-0.308	0.061	-5.06	7.95e-07	0.000367422	3	127317466	Island	MCM2	Body	0.0411597	0.0495111	-0.00835139
cg15838075	-0.2	0.039	-5.08	7.95e-07	0.000367422	11	82611779	N_Shore	DDIAS;PRCP;PRCP	TSS1500;TSS1500;TSS1500	0.0989286	0.127563	-0.0286349
cg10436877	-0.371	0.073	-5.062	7.96e-07	0.000367422	7	150924351	Island	ABCF2;ABCF2	TSS200;TSS200	0.175295	0.220382	-0.0450866
cg14438323	-0.534	0.106	-5.056	7.96e-07	0.000367422	17	58156134	Island	HEATR6	1stExon	0.0265978	0.0393685	-0.0127707
cg02440976	-0.572	0.113	-5.047	7.97e-07	0.000367635	22	22863054	Island	ZNF280B;ZNF280B	1stExon;5'UTR	0.0152949	0.0257513	-0.0104563
cg08325813	0.213	0.042	5.117	8e-07	0.000368703	7	2551554	OpenSea	LFNG	TSS1500	0.12692	0.112236	0.0146838
cg17965764	-0.635	0.125	-5.065	8.02e-07	0.000369537	1	15943652	N_Shore	DDI2	TSS1500	0.0341024	0.0586556	-0.0245532
cg22540193	-0.304	0.06	-5.051	8.04e-07	0.000370182	16	75657411	S_Shore	ADAT1;ADAT1	TSS200;TSS200	0.0476393	0.0615947	-0.0139554
cg07143957	-0.191	0.038	-5.053	8.05e-07	0.000370278	3	47823560	Island	SMARCC1	TSS200	0.0540563	0.0605724	-0.00651607
cg26397198	-0.268	0.053	-5.048	8.11e-07	0.000372697	6	109703146	Island	CD164;CD164;CD164;CD164;CD164	Body;Body;Body;Body;Body	0.060892	0.0737741	-0.0128821
cg02501767	0.301	0.06	5.042	8.16e-07	0.000374751	6	30308067	OpenSea	TRIM39;TRIM39	Body;Body	0.866587	0.83804	0.0285477
ch.3.741789F	-0.795	0.156	-5.098	8.16e-07	0.000374751	3	36473771	OpenSea	STAC	Body	0.068902	0.128581	-0.0596793
cg08648373	0.552	0.109	5.064	8.19e-07	0.00037546	11	75641041	OpenSea	UVRAG	Body	0.825136	0.742402	0.082734
cg07069296	0.29	0.058	5.038	8.19e-07	0.00037546	8	80735125	OpenSea	LOC101927040	Body	0.706253	0.632626	0.0736269
cg02122052	0.372	0.073	5.104	8.21e-07	0.000376307	13	46550203	OpenSea	ZC3H13	Body	0.876496	0.823084	0.0534118
cg06756557	-0.389	0.077	-5.056	8.22e-07	0.000376324	10	90639746	N_Shore	STAMBPL1	TSS1500	0.029668	0.0371783	-0.00751032
cg00873521	-0.197	0.039	-5.057	8.23e-07	0.000376587	9	95056130	Island	IARS;IARS;SNORA84	TSS200;TSS200;TSS1500	0.0872454	0.102487	-0.0152411
cg21037892	-0.298	0.059	-5.052	8.24e-07	0.000376587	2	96874728	Island	STARD7	TSS200	0.0496536	0.0671277	-0.0174742
cg23698058	-0.705	0.14	-5.042	8.24e-07	0.000376587	1	84544097	Island	PRKACB;PRKACB	Body;Body	0.0111992	0.018304	-0.00710473
cg16023770	0.29	0.057	5.116	8.25e-07	0.000376785	14	91378648	OpenSea	RPS6KA5;RPS6KA5	Body;Body	0.842295	0.809331	0.0329642
cg19926250	0.418	0.083	5.037	8.28e-07	0.000377434	3	151034474	OpenSea	GPR87;MED12L;GPR87	5'UTR;Body;1stExon	0.778627	0.636991	0.141637
cg13873127	1.804	0.356	5.067	8.28e-07	0.000377434	2	201828507	Island	ORC2;ORC2	TSS200;TSS200	0.0448846	0.0301535	0.0147312
cg08748207	-0.306	0.061	-5.051	8.3e-07	0.000378471	12	46777589	Island			0.0298096	0.0413926	-0.0115831
cg21727899	0.166	0.033	5.053	8.31e-07	0.000378593	1	143913369	Island	FAM72D;FAM72C	TSS1500;TSS1500	0.211535	0.183872	0.0276631
cg02291855	0.223	0.044	5.044	8.33e-07	0.000379174	16	30934439	Island	FBXL19;NCRNA00095	TSS1500;Body	0.0562766	0.0464636	0.00981299
cg26477593	0.171	0.034	5.069	8.37e-07	0.000380702	11	66610592	Island	RCE1;RCE1;C11orf80	TSS1500;TSS1500;Body	0.137509	0.122012	0.0154971
cg14069333	0.384	0.076	5.058	8.4e-07	0.000381697	2	16443899	OpenSea			0.781575	0.705679	0.0758963
cg06611727	-0.392	0.078	-5.047	8.47e-07	0.000384936	15	48009656	Island	SEMA6D;SEMA6D;SEMA6D;SEMA6D;SEMA6D;SEMA6D	TSS1500;TSS1500;TSS1500;TSS1500;TSS1500;TSS1500	0.0286053	0.0407843	-0.012179
cg13574271	-0.216	0.043	-5.061	8.48e-07	0.000385043	15	89942773	Island			0.0860826	0.104002	-0.0179191
cg21822573	-0.642	0.127	-5.069	8.49e-07	0.000385097	12	31812336	OpenSea	C12orf72;C12orf72;C12orf72	TSS1500;5'UTR;5'UTR	0.0184088	0.0295152	-0.0111064
cg15488194	-0.565	0.112	-5.046	8.5e-07	0.000385381	3	152016872	OpenSea	MBNL1;MBNL1;MBNL1;MBNL1;MBNL1;MBNL1;MBNL1	TSS1500;5'UTR;TSS1500;TSS1500;TSS1500;TSS1500;5'UTR	0.04291	0.0856813	-0.0427713
cg05338577	-0.518	0.102	-5.081	8.51e-07	0.000385688	14	55493795	Island	WDHD1;WDHD1;SOCS4;SOCS4;WDHD1;WDHD1	5'UTR;5'UTR;TSS200;TSS200;1stExon;1stExon	0.0137274	0.0300344	-0.016307
cg09580882	-0.357	0.071	-5.052	8.53e-07	0.00038597	1	226890942	N_Shore	ITPKB	Body	0.0457014	0.0620324	-0.016331
cg05337743	-0.455	0.09	-5.049	8.54e-07	0.000386288	19	54369571	Island	MYADM	TSS200	0.0248179	0.0465912	-0.0217733
cg13246053	-0.645	0.128	-5.058	8.54e-07	0.000386288	8	48921062	Island	UBE2V2	Body	0.0150524	0.0255257	-0.0104733
cg17329164	-0.383	0.076	-5.029	8.57e-07	0.000387157	6	32121259	N_Shore	PPT2;PPT2	TSS200;TSS1500	0.148618	0.210894	-0.0622766
cg04808059	0.934	0.185	5.037	8.58e-07	0.000387396	20	42543442	Island	TOX2;TOX2;TOX2	TSS1500;TSS200;TSS1500	0.0187243	0.00914168	0.00958264
cg19607320	0.397	0.077	5.153	8.6e-07	0.000388261	19	50412816	OpenSea	NUP62;NUP62;IL4I1;NUP62;NUP62	Body;Body;5'UTR;Body;Body	0.706592	0.634933	0.0716597
cg00190319	-0.576	0.114	-5.032	8.7e-07	0.00039231	3	47462780	S_Shelf	SCAP	Body	0.0987546	0.145068	-0.0463131
cg10605735	0.415	0.082	5.069	8.75e-07	0.000394103	15	49966604	OpenSea			0.726792	0.619228	0.107564
cg08278246	-0.455	0.09	-5.067	8.75e-07	0.000394103	17	73043554	S_Shore	KCTD2;ATP5H;ATP5H	1stExon;TSS1500;TSS1500	0.020434	0.0340063	-0.0135723
cg00229232	0.267	0.053	5.037	8.76e-07	0.000394103	17	21187761	Island	MAP2K3	TSS1500	0.0610409	0.0523435	0.0086974
cg15724258	-0.324	0.064	-5.096	8.77e-07	0.000394475	17	65254276	OpenSea			0.0561115	0.0728922	-0.0167808
cg00438215	-0.546	0.109	-5.03	8.78e-07	0.000394685	19	7937107	Island			0.128996	0.176366	-0.0473702
cg01300546	-0.207	0.041	-5.027	8.82e-07	0.000396228	3	3841853	Island	LRRN1	5'UTR	0.0998999	0.114477	-0.0145769
cg12085852	-0.69	0.137	-5.04	8.83e-07	0.000396577	14	58666262	N_Shore	ACTR10	TSS1500	0.0628389	0.133906	-0.0710667
cg23892289	-0.298	0.058	-5.154	8.85e-07	0.000396841	20	43362135	OpenSea			0.0349227	0.0450994	-0.0101767
cg04173714	-0.734	0.145	-5.072	8.89e-07	0.000398147	15	86211321	OpenSea	AKAP13;AKAP13	Body;Body	0.100635	0.152179	-0.0515445
cg22639561	-0.423	0.083	-5.127	8.89e-07	0.000398147	5	153451974	OpenSea			0.0399866	0.0621382	-0.0221516
cg20848987	-0.224	0.045	-5.029	8.94e-07	0.00040046	17	41116355	Island	AARSD1;AARSD1	Body;Body	0.0563555	0.0677115	-0.011356
cg13077517	0.189	0.038	5.029	9e-07	0.000402502	20	2082435	Island	STK35	TSS200	0.168556	0.142161	0.0263945
cg25155064	0.34	0.067	5.09	9.01e-07	0.000402839	11	118100782	OpenSea	MPZL3	Body	0.558934	0.421677	0.137257
cg08693231	0.147	0.029	5.025	9.02e-07	0.000403163	6	34216354	N_Shore	C6orf1;C6orf1;C6orf1	5'UTR;5'UTR;5'UTR	0.231171	0.209716	0.021455
cg27054308	-0.287	0.057	-5.021	9.03e-07	0.000403391	14	20922865	Island	APEX1;APEX1;OSGEP;OSGEP;APEX1	TSS1500;TSS1500;1stExon;5'UTR;TSS1500	0.0379262	0.0446939	-0.00676777
cg17040068	-0.249	0.05	-5.026	9.04e-07	0.000403493	7	102715209	Island	ARMC10;ARMC10;FBXL13;ARMC10;FBXL13;ARMC10;ARMC10;FBXL13;ARMC10	TSS200;TSS200;1stExon;TSS200;5'UTR;TSS200;TSS200;TSS200;TSS200	0.0596428	0.0730001	-0.0133573
cg01189638	0.359	0.069	5.2	9.07e-07	0.000404409	2	152213504	OpenSea	TNFAIP6	TSS1500	0.831202	0.773671	0.0575307
cg16868751	-0.404	0.08	-5.059	9.08e-07	0.000404484	10	96162146	Island	TBC1D12	TSS200	0.0400338	0.0587451	-0.0187114
cg20043137	-0.39	0.077	-5.063	9.08e-07	0.000404484	3	121903004	Island	CASR;CASR	TSS200;5'UTR	0.0600445	0.0876049	-0.0275605
cg07975828	-0.357	0.071	-5.027	9.09e-07	0.000404484	1	9256739	N_Shore			0.0587734	0.077835	-0.0190616
cg26824709	-0.389	0.077	-5.025	9.11e-07	0.000405073	5	159740383	S_Shore	CCNJL	TSS1500	0.126632	0.192326	-0.0656936
cg26860848	0.498	0.099	5.033	9.13e-07	0.000405681	1	71543274	N_Shelf	ZRANB2;ZRANB2	Body;Body	0.726474	0.611308	0.115166
cg15598511	-0.595	0.111	-5.349	9.13e-07	0.00040575	20	1447287	Island	NSFL1C;NSFL1C;NSFL1C	5'UTR;Body;Body	0.0131243	0.0273114	-0.0141872
cg09677774	0.438	0.087	5.016	9.17e-07	0.000407259	3	16309283	S_Shelf	OXNAD1	5'UTR	0.741792	0.638335	0.103457
cg24689196	-0.564	0.112	-5.045	9.19e-07	0.000407779	5	65893165	Island	MAST4;MAST4	Body;Body	0.0477312	0.0802248	-0.0324937
cg26475094	0.454	0.09	5.019	9.2e-07	0.000407779	16	56891111	OpenSea	MIR138-2	TSS1500	0.74376	0.665317	0.0784434
cg24079251	0.311	0.062	5.021	9.21e-07	0.000407779	17	9274424	OpenSea	STX8	Body	0.783115	0.695178	0.0879375
cg07909292	-0.482	0.093	-5.178	9.21e-07	0.000407779	6	111580522	Island	KIAA1919;KIAA1919	5'UTR;1stExon	0.0197318	0.0292506	-0.00951878
cg11576590	-0.402	0.078	-5.158	9.22e-07	0.000408095	1	152011357	S_Shelf			0.232607	0.339203	-0.106597
cg02231052	-0.568	0.113	-5.022	9.26e-07	0.000409589	11	75111245	S_Shore	RPS3;SNORD15A	Body;TSS200	0.136328	0.204234	-0.0679059
cg26788916	-0.341	0.068	-5.041	9.27e-07	0.000409703	20	62461539	Island			0.0327607	0.0493315	-0.0165708
cg19824907	-0.529	0.106	-5.012	9.28e-07	0.000410007	13	93879303	Island	GPC6;GPC6	1stExon;5'UTR	0.0506974	0.0874196	-0.0367222
cg01079164	-0.411	0.082	-5.032	9.33e-07	0.0004119	1	156595461	S_Shore	HAPLN2	3'UTR	0.0710179	0.10384	-0.0328224
cg00873937	-0.332	0.065	-5.072	9.36e-07	0.000412406	10	69991564	S_Shore	ATOH7;ATOH7	5'UTR;1stExon	0.0435364	0.0582919	-0.0147555
cg27116061	-0.389	0.078	-5.015	9.36e-07	0.000412406	16	3239638	S_Shore			0.0324833	0.0403145	-0.00783127
cg12546066	-0.24	0.048	-5.027	9.36e-07	0.000412406	19	35224950	Island	ZNF181;ZNF181	TSS1500;TSS1500	0.0491499	0.0618766	-0.0127267
cg13289431	0.559	0.111	5.029	9.37e-07	0.000412406	6	142472456	S_Shelf	VTA1	Body	0.724917	0.523802	0.201115
cg27080871	0.571	0.113	5.062	9.38e-07	0.000412755	5	121206364	OpenSea			0.704675	0.592141	0.112534
cg23653008	-0.348	0.069	-5.022	9.44e-07	0.000415297	12	133464419	Island	CHFR;CHFR;CHFR;CHFR;CHFR	TSS1500;TSS1500;TSS1500;TSS1500;TSS1500	0.0912673	0.115241	-0.0239736
cg04477224	-0.981	0.195	-5.023	9.48e-07	0.000416695	11	3892614	OpenSea	STIM1;STIM1;STIM1	Body;Body;Body	0.0785888	0.0992913	-0.0207025
cg06488666	-0.282	0.056	-5.018	9.5e-07	0.000417164	20	33104140	Island	DYNLRB1	TSS200	0.0348253	0.0476465	-0.0128212
cg06590153	0.339	0.067	5.088	9.54e-07	0.000418242	4	123556768	OpenSea	IL21-AS1	Body	0.741557	0.624638	0.116918
cg24044084	-0.511	0.099	-5.141	9.54e-07	0.000418242	4	170533883	Island	NEK1;NEK1;NEK1;NEK1;NEK1	TSS200;TSS200;TSS200;TSS200;TSS200	0.0576648	0.0839908	-0.026326
cg13576956	0.412	0.079	5.212	9.54e-07	0.000418242	16	10622774	OpenSea	EMP2	3'UTR	0.770845	0.701019	0.0698259
cg23320862	-0.263	0.052	-5.099	9.55e-07	0.000418242	12	114843932	N_Shore	TBX5;TBX5;TBX5	TSS200;5'UTR;5'UTR	0.0865839	0.107995	-0.0214112
cg25127789	0.379	0.076	5.008	9.6e-07	0.000420395	5	24647124	OpenSea			0.704027	0.635126	0.0689008
cg18814635	-0.599	0.117	-5.099	9.61e-07	0.000420395	1	3817850	Island	LOC100133612;C1orf174	Body;TSS1500	0.0160165	0.0258201	-0.00980365
cg06579192	-0.406	0.081	-5.017	9.63e-07	0.000420843	19	12780429	Island	C19orf56;MORG1;MORG1;MORG1;C19orf56	1stExon;TSS200;5'UTR;Body;5'UTR	0.0329984	0.0478813	-0.0148829
cg19630440	-0.475	0.094	-5.041	9.64e-07	0.000421	20	33146371	Island	MAP1LC3A;MAP1LC3A	TSS200;Body	0.021372	0.0332688	-0.0118967
cg27362103	-0.602	0.12	-5.011	9.65e-07	0.000421347	2	65215363	N_Shore	SLC1A4;SLC1A4	TSS1500;TSS1500	0.0367542	0.0463276	-0.00957341
cg15717844	0.345	0.068	5.069	9.67e-07	0.000422158	6	32039999	OpenSea	TNXB	Body	0.819773	0.72129	0.0984836
cg08269037	-0.246	0.049	-5.014	9.71e-07	0.000423349	1	11751616	Island	MAD2L2;C1orf187;MAD2L2	5'UTR;TSS200;1stExon	0.0905529	0.11456	-0.0240075
cg05576245	-0.304	0.06	-5.087	9.73e-07	0.000423901	7	138719784	N_Shore	ZC3HAV1L	Body	0.337637	0.428899	-0.0912619
cg15327300	0.19	0.038	5.029	9.73e-07	0.000423975	17	65373795	Island	PITPNC1;PITPNC1	TSS200;TSS200	0.115998	0.0998854	0.0161128
cg07140808	-0.26	0.052	-5.031	9.79e-07	0.000425938	4	78978772	Island	FRAS1;FRAS1;FRAS1;FRAS1	5'UTR;5'UTR;1stExon;1stExon	0.0569087	0.0812019	-0.0242931
cg23594427	-0.491	0.098	-5.023	9.8e-07	0.000426266	12	56367798	Island	RAB5B	TSS200	0.0554926	0.0805955	-0.0251028
cg17938265	-0.382	0.076	-5.031	9.81e-07	0.000426266	17	17696257	N_Shore	RAI1;RAI1	ExonBnd;5'UTR	0.0362062	0.0489428	-0.0127366
cg19377384	-0.277	0.055	-5.022	9.82e-07	0.000426795	3	140951430	Island	ACPL2;ACPL2	5'UTR;5'UTR	0.0538084	0.068872	-0.0150637
cg02796725	-0.329	0.065	-5.033	9.83e-07	0.000426795	2	75873767	N_Shore	MRPL19	TSS200	0.0481833	0.0693146	-0.0211313
cg08375222	-0.562	0.111	-5.043	9.85e-07	0.000427487	13	31311963	OpenSea	ALOX5AP	Body	0.152655	0.215285	-0.0626297
cg08990348	-0.391	0.077	-5.104	9.88e-07	0.000428425	21	27329783	OpenSea	APP;APP;APP;APP;APP;APP;APP;APP;APP;APP	Body;Body;Body;Body;Body;Body;Body;Body;Body;Body	0.181261	0.293002	-0.111741
cg08918879	-0.501	0.1	-5.03	9.89e-07	0.000428645	19	46977118	S_Shelf			0.0667392	0.112933	-0.0461933
cg21650743	-0.444	0.089	-5.012	9.9e-07	0.000428903	1	249120864	S_Shore	SH3BP5L	TSS1500	0.0238262	0.0372831	-0.0134569
cg03811519	-0.325	0.065	-5.01	9.95e-07	0.000430702	9	134001305	Island	NUP214	Body	0.0421748	0.0570338	-0.014859
cg04703844	-0.201	0.04	-5.004	9.96e-07	0.000430886	8	74207197	Island	RPL7;RDH10	TSS1500;TSS200	0.0828279	0.0972773	-0.0144495
cg02014117	0.384	0.075	5.125	9.98e-07	0.000431292	6	55304539	OpenSea	HMGCLL1;HMGCLL1;HMGCLL1;HMGCLL1;HMGCLL1;HMGCLL1	Body;Body;Body;Body;Body;Body	0.518022	0.402123	0.115899
cg20237447	-0.361	0.072	-5.023	9.98e-07	0.000431292	1	40974225	Island	EXO5	TSS1500	0.0206641	0.033483	-0.0128189
cg09851460	-0.424	0.085	-5.008	1e-06	0.000431709	1	212964733	N_Shore	NSL1;TATDN3;TATDN3;TATDN3;TATDN3;NSL1;TATDN3	Body;TSS1500;TSS1500;TSS1500;TSS1500;Body;TSS1500	0.0275653	0.0385207	-0.0109554
cg01517185	0.322	0.064	5.051	1e-06	0.000432887	16	358490	OpenSea	AXIN1;AXIN1	Body;Body	0.78182	0.720609	0.0612112
cg03653573	-0.256	0.051	-5.006	1e-06	0.000431786	5	131762326	OpenSea	C5orf56	Body	0.0467693	0.0581446	-0.0113753
cg19451143	0.428	0.085	5.046	1e-06	0.000432404	15	25230707	OpenSea	PAR5;SNORD108	Body;TSS1500	0.668463	0.570492	0.0979711
cg07409680	-0.364	0.073	-5.015	1.01e-06	0.000435046	12	32260442	S_Shore	BICD1;BICD1	1stExon;1stExon	0.0371065	0.0473258	-0.0102193
cg26840815	0.26	0.05	5.148	1.01e-06	0.000433756	19	5777509	OpenSea	CATSPERD	Body	0.79065	0.742797	0.0478533
cg17560967	-0.629	0.126	-5.004	1.02e-06	0.000440368	2	73053226	Island	EXOC6B	TSS200	0.0890582	0.141504	-0.0524462
cg14326671	-0.534	0.106	-5.058	1.02e-06	0.000440368	8	77585318	OpenSea	LOC100192378	Body	0.118781	0.176054	-0.0572726
cg18271269	-0.255	0.051	-5.02	1.03e-06	0.000441704	6	117996435	Island	NUS1	TSS200	0.0453957	0.0530152	-0.00761958
cg14191675	0.159	0.032	5.026	1.03e-06	0.000443389	9	127631086	N_Shore	ARPC5L	TSS1500	0.160695	0.140919	0.019776
cg13276816	-0.622	0.124	-5.004	1.03e-06	0.000440744	17	38975409	OpenSea	TMEM99;TMEM99;TMEM99;KRT10;KRT10;TMEM99;TMEM99	TSS200;1stExon;1stExon;ExonBnd;Body;5'UTR;5'UTR	0.052451	0.0826584	-0.0302075
cg26640895	-0.473	0.095	-4.991	1.03e-06	0.000441704	4	71859472	Island	DCK;DCK	1stExon;5'UTR	0.0132709	0.0176328	-0.00436186
cg21878902	-0.293	0.058	-5.077	1.03e-06	0.000442164	19	13068309	S_Shore	GADD45GIP1	TSS1500	0.121108	0.153369	-0.0322613
cg11897145	-0.39	0.078	-4.995	1.04e-06	0.000445235	7	14030466	N_Shore	ETV1;ETV1;ETV1;ETV1	5'UTR;TSS1500;5'UTR;TSS1500	0.0539662	0.0807678	-0.0268016
cg05384967	0.49	0.096	5.12	1.05e-06	0.000447899	6	135379599	S_Shelf			0.819284	0.761993	0.0572907
cg04666830	-0.302	0.06	-5.01	1.05e-06	0.000449008	1	156786617	S_Shelf	SH2D2A;SH2D2A;SH2D2A;SH2D2A;SH2D2A;SH2D2A;SH2D2A;SH2D2A;SH2D2A;NTRK1	TSS1500;1stExon;1stExon;1stExon;1stExon;5'UTR;5'UTR;5'UTR;5'UTR;Body	0.0286154	0.033764	-0.00514858
cg27091100	0.406	0.068	6.008	1.05e-06	0.000449008	19	36128359	Island	RBM42	Body	0.804913	0.747991	0.0569221
cg04529868	-0.287	0.057	-5	1.05e-06	0.000449008	14	65381343	Island	CHURC1	Body	0.0372394	0.0485373	-0.0112979
cg16499634	-0.267	0.053	-5.019	1.05e-06	0.000447899	11	130318763	Island	ADAMTS15	TSS200	0.0547265	0.0693717	-0.0146452
cg06993715	-0.499	0.099	-5.022	1.05e-06	0.000448072	16	69345386	Island	VPS4A;VPS4A	5'UTR;1stExon	0.0264301	0.0391199	-0.0126898
cg01726902	-0.544	0.108	-5.041	1.05e-06	0.000447899	16	48419541	Island	SIAH1	TSS1500	0.0126801	0.0173869	-0.00470682
cg27432826	-0.453	0.089	-5.092	1.05e-06	0.000448072	1	110672769	N_Shore			0.125731	0.174537	-0.0488054
cg17408923	-0.235	0.047	-4.988	1.06e-06	0.000451438	2	109335769	Island	RANBP2	TSS200	0.0661348	0.0760054	-0.00987058
cg21837323	0.403	0.081	4.985	1.06e-06	0.000451363	1	36397936	S_Shore	EIF2C3;EIF2C3	5'UTR;Body	0.495518	0.408497	0.0870211
cg03283031	-0.244	0.049	-4.998	1.07e-06	0.000453672	17	37824238	Island	PNMT	TSS1500	0.0818276	0.103482	-0.0216548
cg00816652	0.431	0.085	5.082	1.07e-06	0.000454472	8	131199076	OpenSea	ASAP1;ASAP1	Body;Body	0.636418	0.492489	0.143929
cg15975859	0.416	0.079	5.246	1.07e-06	0.000453656	8	70611254	OpenSea	SLCO5A1;SLCO5A1;SLCO5A1	Body;Body;Body	0.784088	0.716067	0.068021
cg00388905	-0.109	0.022	-5	1.07e-06	0.000454472	1	121408637	OpenSea			0.445836	0.46489	-0.0190538
cg12998491	-0.565	0.113	-4.981	1.07e-06	0.000455598	9	134152531	Island	FAM78A	TSS1500	0.0101201	0.0183359	-0.00821588
cg05519651	0.467	0.093	5.034	1.07e-06	0.000453656	17	63002193	OpenSea			0.814898	0.735565	0.0793326
cg08866597	0.219	0.044	5.004	1.08e-06	0.000456223	13	77901206	S_Shore	MYCBP2	TSS200	0.0922081	0.0770978	0.0151103
cg15254860	-0.685	0.137	-5.019	1.08e-06	0.000455738	3	167813494	Island	GOLIM4	TSS200	0.0899963	0.121473	-0.031477
cg09705531	-0.118	0.024	-4.981	1.08e-06	0.000458412	12	133525532	OpenSea	ZNF605;ZNF605	5'UTR;5'UTR	0.53069	0.547492	-0.0168012
cg17682392	-0.159	0.031	-5.156	1.08e-06	0.000456813	14	23013010	OpenSea			0.571945	0.547782	0.0241632
cg03553826	0.412	0.083	4.996	1.08e-06	0.000455598	3	174098434	S_Shelf			0.623354	0.50674	0.116614
cg08536529	-0.511	0.103	-4.985	1.09e-06	0.000460747	5	140602889	N_Shore	PCDHB14	TSS200	0.0995628	0.13428	-0.0347171
cg00692763	-0.293	0.059	-4.993	1.09e-06	0.000460742	18	47088373	Island	LIPG	TSS200	0.030776	0.0383015	-0.00752546
cg16817248	0.307	0.061	5.007	1.1e-06	0.000462597	21	43158250	N_Shelf			0.769054	0.735088	0.0339654
cg16969971	-0.298	0.059	-5.059	1.1e-06	0.000464037	8	93977894	Island	TRIQK;TRIQK;TRIQK;TRIQK;TRIQK;TRIQK;TRIQK	TSS200;5'UTR;5'UTR;5'UTR;5'UTR;5'UTR;5'UTR	0.067316	0.0908263	-0.0235103
cg15759696	-0.306	0.061	-5.009	1.1e-06	0.000462611	16	698635	N_Shore	WDR90	TSS1500	0.0437979	0.0555367	-0.0117388
cg16405078	-0.477	0.095	-5.023	1.1e-06	0.000462597	5	151138408	Island	ATOX1	TSS200	0.0167649	0.031204	-0.0144391
cg10062530	0.23	0.046	5.026	1.1e-06	0.00046446	1	155035979	Island	EFNA4;EFNA4;EFNA4	TSS1500;TSS1500;TSS1500	0.0790147	0.0693187	0.00969602
cg14944514	-0.274	0.054	-5.06	1.1e-06	0.000464037	11	115375192	Island	CADM1;CADM1;CADM1;CADM1	5'UTR;5'UTR;1stExon;1stExon	0.0639398	0.0792761	-0.0153363
cg25306991	-0.446	0.088	-5.088	1.11e-06	0.000466701	22	51001617	S_Shore	C22orf41	TSS1500	0.152775	0.203673	-0.0508972
cg24626411	0.504	0.101	5.011	1.11e-06	0.000466701	17	78291020	OpenSea	RNF213;RNF213	Body;Body	0.730633	0.627969	0.102664
cg16750914	-0.336	0.067	-5.002	1.11e-06	0.000464728	2	55646622	Island	CCDC88A;CCDC88A;CCDC88A;CCDC88A	5'UTR;1stExon;1stExon;5'UTR	0.0385954	0.0573036	-0.0187082
cg03249264	0.326	0.063	5.139	1.11e-06	0.000466701	11	75310269	OpenSea	MAP6	Body	0.745308	0.666283	0.0790249
cg03796781	-0.28	0.055	-5.099	1.11e-06	0.000466574	6	137818836	Island			0.0874382	0.105495	-0.018057
cg06655494	0.326	0.066	4.975	1.12e-06	0.000467789	7	5415468	S_Shore	TNRC18	Body	0.801645	0.72819	0.0734556
cg19864851	-0.353	0.071	-4.981	1.12e-06	0.000468977	10	75503847	N_Shore	SEC24C;SEC24C	TSS1500;TSS1500	0.0287078	0.0388776	-0.0101698
cg21036840	0.375	0.074	5.096	1.12e-06	0.000470013	6	169400357	OpenSea			0.790659	0.718326	0.0723328
cg03079549	-0.24	0.048	-4.998	1.13e-06	0.000471295	15	45879223	N_Shore	PLDN	TSS200	0.051635	0.0611821	-0.00954715
cg08225642	-0.337	0.067	-5.044	1.13e-06	0.000471295	2	133173643	Island	GPR39	TSS1500	0.0824211	0.11257	-0.0301492
cg25789201	-0.189	0.038	-4.977	1.13e-06	0.000471295	7	72395803	Island	POM121	5'UTR	0.107591	0.124695	-0.0171034
cg15768556	-0.385	0.077	-4.984	1.13e-06	0.000470919	16	128630	Island	MPG;MPG;MPG	5'UTR;Body;5'UTR	0.0185293	0.0252358	-0.00670653
cg02233558	-0.229	0.046	-4.976	1.13e-06	0.000471975	5	127418922	Island	SLC12A2;FLJ33630	TSS1500;TSS200	0.0509854	0.0592771	-0.00829169
cg20224091	0.338	0.067	5.03	1.13e-06	0.00047132	14	50884882	OpenSea			0.816228	0.77037	0.0458575
cg05793340	-0.352	0.07	-5.028	1.13e-06	0.00047132	1	116518770	Island	SLC22A15	TSS1500	0.0328443	0.0489055	-0.0160611
cg16315561	0.329	0.066	5.005	1.13e-06	0.000471806	16	171211	OpenSea	NPRL3;NPRL3;NPRL3;NPRL3;NPRL3	Body;Body;Body;5'UTR;5'UTR	0.828666	0.776662	0.0520046
cg03790899	-0.248	0.05	-4.983	1.13e-06	0.000470919	15	98971789	Island			0.0582317	0.0670581	-0.00882646
cg01341355	0.351	0.07	4.998	1.13e-06	0.000471975	6	31505493	OpenSea	BAT1;SNORD117;BAT1	Body;TSS1500;Body	0.769904	0.727068	0.0428354
cg07274314	0.361	0.071	5.063	1.14e-06	0.000473222	21	45143399	S_Shelf	PDXK	Body	0.797225	0.720568	0.0766572
cg21755058	0.574	0.114	5.051	1.14e-06	0.000473355	19	52676095	S_Shore	ZNF836	TSS1500	0.81571	0.627027	0.188683
cg18634314	-0.745	0.15	-4.982	1.14e-06	0.000473222	19	4471839	N_Shore	HDGF2;HDGF2	TSS1500;TSS1500	0.0394518	0.0684482	-0.0289963
cg11528979	-0.926	0.186	-4.978	1.14e-06	0.000473222	6	32375373	OpenSea	BTNL2	TSS1500	0.586276	0.676315	-0.0900392
cg24332422	-0.224	0.045	-4.997	1.14e-06	0.000471975	5	112073686	OpenSea	APC;APC;APC	5'UTR;5'UTR;5'UTR	0.0733241	0.0925081	-0.019184
cg04411201	-0.258	0.05	-5.114	1.14e-06	0.000473355	3	99614305	OpenSea	C3orf26;FILIP1L;MIR548G;FILIP1L	Body;Body;Body;Body	0.171278	0.278579	-0.107302
cg16315992	0.492	0.094	5.239	1.15e-06	0.000477371	17	62498297	N_Shelf	DDX5	Body	0.668253	0.543194	0.125059
cg10180406	0.164	0.033	5.003	1.15e-06	0.000477371	1	186649877	Island	PTGS2	TSS1500	0.21407	0.190134	0.0239363
cg10383028	-0.464	0.092	-5.061	1.15e-06	0.000474591	17	48638097	Island	CACNA1G;CACNA1G;CACNA1G;CACNA1G;CACNA1G;CACNA1G;CACNA1G;CACNA1G;CACNA1G;CACNA1G;CACNA1G;CACNA1G;CACNA1G;CACNA1G;CACNA1G	TSS1500;TSS1500;TSS1500;TSS1500;TSS1500;TSS1500;TSS1500;TSS1500;TSS1500;TSS1500;TSS1500;TSS1500;TSS1500;TSS1500;TSS1500	0.0200036	0.0326394	-0.0126358
cg06743588	-0.426	0.085	-4.98	1.16e-06	0.000479494	17	8279694	N_Shore			0.0349272	0.0489434	-0.0140162
cg05032135	-0.542	0.109	-4.968	1.16e-06	0.000478022	7	138818551	Island	TTC26;TTC26;TTC26;TTC26;TTC26;TTC26	5'UTR;1stExon;5'UTR;1stExon;5'UTR;1stExon	0.0152701	0.0179834	-0.00271329
cg05422369	-0.479	0.096	-4.965	1.16e-06	0.000480623	18	32924550	Island	ZNF24	TSS200	0.0492007	0.069556	-0.0203553
cg14756480	0.461	0.091	5.047	1.17e-06	0.000481725	18	39534432	OpenSea	PIK3C3	TSS1500	0.763329	0.652211	0.111118
cg09548292	0.5	0.1	5.003	1.17e-06	0.000481725	8	87226434	OpenSea	SLC7A13	3'UTR	0.801118	0.698387	0.102731
cg05304331	-0.479	0.096	-4.965	1.17e-06	0.000481725	19	9732278	S_Shore	ZNF561	TSS1500	0.0401479	0.0579703	-0.0178224
cg02327103	-0.236	0.047	-4.983	1.17e-06	0.000481725	22	25679323	S_Shore			0.0885076	0.11973	-0.0312227
cg05891823	-0.292	0.059	-4.979	1.18e-06	0.000484205	19	9938431	Island	UBL5;UBL5	TSS200;TSS200	0.0409626	0.0523255	-0.0113629
cg21429174	0.186	0.037	4.975	1.18e-06	0.000485277	16	57126228	Island	CPNE2	TSS1500	0.0982863	0.0855408	0.0127456
cg25808839	-0.587	0.118	-4.962	1.18e-06	0.000486413	15	63414067	Island	LACTB;LACTB;LACTB;LACTB	1stExon;5'UTR;5'UTR;1stExon	0.0184625	0.0382994	-0.019837
cg00643301	0.451	0.088	5.149	1.19e-06	0.00048924	21	40420050	OpenSea			0.818674	0.74113	0.0775443
cg04160876	0.323	0.065	4.992	1.2e-06	0.000493326	16	15851757	OpenSea	MYH11;MYH11;MYH11;MYH11	Body;Body;Body;Body	0.900911	0.865354	0.0355575
cg17605058	-0.247	0.05	-4.965	1.2e-06	0.000492412	6	150071161	Island	PCMT1	Body	0.0740564	0.0855309	-0.0114744
cg18028470	0.297	0.059	5.024	1.2e-06	0.000491841	1	27117061	S_Shelf	PIGV	5'UTR	0.448079	0.373192	0.0748873
cg02529627	0.18	0.036	4.996	1.21e-06	0.000497111	17	1618713	N_Shore	C17orf91;C17orf91;WDR81;MIR22;C17orf91;WDR81;C17orf91	Body;Body;TSS1500;TSS1500;Body;TSS1500;Body	0.130156	0.118522	0.0116339
cg17733616	-0.451	0.09	-5.003	1.21e-06	0.000494007	17	73083887	Island	SLC16A5	TSS200	0.0289788	0.0602982	-0.0313194
cg07044792	0.197	0.039	5.034	1.21e-06	0.000494007	16	3207523	N_Shore			0.154068	0.130598	0.0234698
cg02879267	-0.332	0.067	-4.958	1.22e-06	0.000499758	19	45349558	Island	PVRL2;PVRL2;PVRL2;PVRL2	5'UTR;1stExon;5'UTR;1stExon	0.0373976	0.0474531	-0.0100555
cg06758255	-0.539	0.109	-4.97	1.22e-06	0.00049734	16	52532750	OpenSea	TOX3;TOX3	Body;Body	0.0767614	0.126725	-0.0499634
ch.21.28584518R	0.249	0.05	5.003	1.22e-06	0.00049734	21	29662647	OpenSea			0.0469551	0.0385553	0.00839975
cg01948210	-0.603	0.121	-4.979	1.22e-06	0.000497618	14	81686781	Island	GTF2A1;GTF2A1	5'UTR;Body	0.0197453	0.0317896	-0.0120444
cg02365900	0.417	0.083	5.048	1.23e-06	0.000501606	17	81050089	N_Shore	METRNL	Body	0.820824	0.751787	0.0690373
cg19734536	-0.467	0.094	-4.966	1.23e-06	0.000502326	1	160607887	OpenSea	SLAMF1	Body	0.0851722	0.115824	-0.0306523
cg15600238	0.431	0.087	4.962	1.23e-06	0.000501173	7	27260585	S_Shore			0.69574	0.643552	0.0521877
cg21449450	-0.593	0.119	-5.004	1.23e-06	0.000500794	1	65720380	Island			0.0139624	0.0228166	-0.00885421
cg05982485	-0.375	0.073	-5.157	1.24e-06	0.000505097	5	161275449	OpenSea	GABRA1;GABRA1;GABRA1;GABRA1;GABRA1	5'UTR;TSS1500;5'UTR;5'UTR;TSS200	0.0457825	0.0652351	-0.0194526
cg10649480	0.578	0.116	4.971	1.24e-06	0.000505899	11	68968961	OpenSea			0.634544	0.492417	0.142126
cg04071446	-0.194	0.039	-4.962	1.24e-06	0.000505097	10	115933849	Island	C10orf118;C10orf118	1stExon;5'UTR	0.0806478	0.0946869	-0.014039
cg09920427	-0.213	0.043	-4.975	1.24e-06	0.000503849	19	12777674	S_Shore	MORG1;MORG1;MAN2B1;MORG1	1stExon;5'UTR;TSS200;Body	0.0788493	0.103419	-0.0245699
cg15695585	-0.575	0.116	-4.95	1.25e-06	0.00050684	7	114562711	Island	MDFIC;MDFIC;MDFIC	5'UTR;Body;Body	0.034554	0.0573342	-0.0227802
cg04870498	-0.965	0.194	-4.987	1.25e-06	0.000508314	22	40573877	OpenSea	TNRC6B;TNRC6B;TNRC6B	Body;TSS200;TSS200	0.0527494	0.0942771	-0.0415277
cg01727434	-0.29	0.058	-4.965	1.25e-06	0.000506141	2	152118530	S_Shore	RBM43	TSS200	0.0310583	0.0429168	-0.0118584
cg21733597	-0.56	0.113	-4.951	1.25e-06	0.000508548	15	78441695	Island	IDH3A	TSS200	0.0148814	0.0212923	-0.00641089
cg23396286	-0.29	0.058	-4.961	1.25e-06	0.000506952	10	99258505	Island	UBTD1;MMS19	TSS1500;TSS200	0.0447664	0.0643696	-0.0196032
cg05736393	0.138	0.028	4.965	1.26e-06	0.000510632	2	74775957	N_Shore	LOXL3	Body	0.22034	0.199054	0.0212858
cg11032070	-0.266	0.054	-4.957	1.26e-06	0.000510632	20	31172387	Island			0.0422009	0.0565326	-0.0143316
cg02100381	0.343	0.065	5.256	1.26e-06	0.000510106	13	111025711	OpenSea	COL4A2	Body	0.521425	0.407995	0.113431
cg03230364	0.405	0.078	5.203	1.26e-06	0.000510603	18	55681687	OpenSea			0.707129	0.596212	0.110917
cg19733847	-0.206	0.041	-4.959	1.26e-06	0.000510603	19	8571072	Island			0.0641003	0.0797853	-0.0156851
cg02927327	-0.21	0.042	-4.958	1.26e-06	0.000510603	6	35265759	OpenSea	DEF6	Body	0.0647361	0.0757293	-0.0109933
cg24335070	-0.466	0.092	-5.047	1.26e-06	0.000510632	2	179914864	OpenSea			0.0613116	0.0889503	-0.0276388
cg20956633	0.161	0.032	4.96	1.27e-06	0.000513845	20	19997839	Island	NAA20;NAA20;NAA20	TSS200;TSS1500;TSS200	0.145786	0.126203	0.0195827
cg16314058	-0.502	0.102	-4.947	1.27e-06	0.000511238	1	43312353	Island	ZNF691	5'UTR	0.0121769	0.017879	-0.00570212
cg26384201	-0.539	0.106	-5.086	1.28e-06	0.000516236	3	50336345	Island	HYAL3;NAT6	5'UTR;Body	0.0326336	0.0490033	-0.0163697
cg14663792	-0.313	0.063	-4.957	1.28e-06	0.000516236	6	31802922	S_Shore	C6orf48;C6orf48;C6orf48;SNORD48;C6orf48	5'UTR;5'UTR;1stExon;TSS200;1stExon	0.027946	0.0368453	-0.00889935
cg18784586	-0.228	0.046	-4.961	1.28e-06	0.000516236	12	13044401	Island	GPRC5A;GPRC5A	1stExon;5'UTR	0.0621059	0.0781223	-0.0160164
cg20150743	-0.247	0.05	-4.951	1.28e-06	0.000514894	7	99679295	Island	ZNF3;ZNF3;ZNF3;ZNF3	1stExon;1stExon;5'UTR;5'UTR	0.0416589	0.0497996	-0.00814071
cg20103692	-0.356	0.07	-5.061	1.28e-06	0.000516191	6	29454672	OpenSea	MAS1L	1stExon	0.206355	0.308379	-0.102024
cg13521891	-0.403	0.081	-4.984	1.28e-06	0.000514894	12	95466445	N_Shore	NR2C1;NR2C1;NR2C1	5'UTR;5'UTR;5'UTR	0.0392517	0.053804	-0.0145523
cg09508668	-0.411	0.081	-5.079	1.29e-06	0.000516299	13	28531046	N_Shelf			0.451153	0.501559	-0.0504069
cg11236879	-0.375	0.075	-5.022	1.29e-06	0.000519168	19	49375524	Island	PPP1R15A	TSS200	0.0472255	0.0648481	-0.0176226
cg05994458	-0.34	0.069	-4.958	1.3e-06	0.000521124	11	13484274	Island	BTBD10	5'UTR	0.040284	0.0491567	-0.00887263
cg14685356	0.481	0.097	4.943	1.3e-06	0.000520744	6	152639548	OpenSea	SYNE1;SYNE1;SYNE1	Body;TSS200;Body	0.221834	0.220391	0.00144323
cg19875498	0.477	0.096	4.985	1.31e-06	0.000524761	19	34991972	S_Shelf	WTIP	3'UTR	0.322209	0.263695	0.0585132
cg10856488	-0.892	0.18	-4.944	1.31e-06	0.000525657	4	42673625	OpenSea			0.0722369	0.129865	-0.057628
cg16937126	-0.266	0.054	-4.942	1.31e-06	0.0005248	8	38088972	Island	DDHD2;DDHD2;DDHD2	TSS200;TSS1500;TSS200	0.0458095	0.0564682	-0.0106587
cg18693412	-0.339	0.068	-4.978	1.31e-06	0.000524761	20	42543129	Island	TOX2	TSS1500	0.0704523	0.0820956	-0.0116433
cg21224049	-0.25	0.05	-4.949	1.31e-06	0.000524761	4	668623	Island	ATP5I	TSS1500	0.0718453	0.094004	-0.0221587
cg19613930	-0.41	0.083	-4.955	1.32e-06	0.000527232	12	56513362	S_Shore	ZC3H10	5'UTR	0.0911818	0.124064	-0.0328821
cg01490772	-0.233	0.047	-4.968	1.32e-06	0.00052722	12	7282593	OpenSea	CLSTN3;RBP5	TSS1500;TSS1500	0.0379193	0.0473671	-0.00944782
ch.9.1241711R	-0.719	0.145	-4.955	1.33e-06	0.000529696	9	91968142	OpenSea	SECISBP2	Body	0.0423477	0.0706951	-0.0283474
cg13149127	-0.442	0.089	-4.962	1.33e-06	0.000529696	1	156390835	Island	C1orf61;MIR9-1	5'UTR;TSS1500	0.059202	0.0864129	-0.0272109
cg10508349	0.371	0.075	4.975	1.33e-06	0.00052999	16	68942231	OpenSea	TMCO7	Body	0.820625	0.776181	0.0444443
cg18522266	-0.541	0.109	-4.982	1.33e-06	0.00052999	19	11072136	Island	SMARCA4;SMARCA4;SMARCA4	5'UTR;5'UTR;5'UTR	0.0199296	0.0286339	-0.00870433
cg16155498	-0.342	0.069	-4.941	1.33e-06	0.00052999	20	43977199	Island	SDC4	TSS200	0.0350615	0.0516279	-0.0165664
cg23840866	0.379	0.077	4.936	1.33e-06	0.000530823	15	59179584	OpenSea	SLTM;SLTM	Body;Body	0.769351	0.678424	0.090927
cg10957733	-0.547	0.11	-4.958	1.33e-06	0.000529696	6	42847646	OpenSea	RPL7L1	TSS200	0.0400397	0.0726731	-0.0326334
cg08367703	-0.274	0.055	-4.948	1.34e-06	0.000534288	9	139304491	Island	SDCCAG3;SDCCAG3;SDCCAG3;PMPCA	Body;Body;Body;TSS1500	0.0442824	0.0533744	-0.009092
cg23700044	-0.524	0.106	-4.952	1.34e-06	0.000533563	10	98945809	Island	SLIT1	TSS200	0.0394238	0.0596953	-0.0202715
cg25030888	0.35	0.069	5.048	1.35e-06	0.000535203	1	67156909	OpenSea	SGIP1	Body	0.538497	0.461656	0.0768405
cg17543885	-0.262	0.053	-4.972	1.35e-06	0.000536584	6	151562429	Island	AKAP12	Body	0.0540405	0.0865534	-0.0325129
cg25386820	-0.378	0.076	-4.95	1.35e-06	0.000536584	18	21242428	Island	ANKRD29	Body	0.0241194	0.0355963	-0.011477
cg16475635	0.343	0.068	5.016	1.35e-06	0.000536584	1	155882255	OpenSea	RIT1;RIT1	TSS1500;TSS1500	0.726615	0.656939	0.0696765
cg08732245	0.43	0.086	4.987	1.35e-06	0.000535203	5	6350736	OpenSea			0.956431	0.941207	0.015224
cg02966453	-0.643	0.13	-4.937	1.36e-06	0.000536584	19	37342362	S_Shore	ZNF790;ZNF790;ZNF345;ZNF345;ZNF345;ZNF345;ZNF345;ZNF345	TSS1500;TSS1500;TSS200;TSS200;5'UTR;5'UTR;5'UTR;Body	0.221696	0.308302	-0.0866067
cg19865561	-0.795	0.159	-5.006	1.36e-06	0.000539153	6	31465898	Island	MICB;MICB	5'UTR;1stExon	0.0415663	0.0589567	-0.0173904
cg07700258	-0.565	0.112	-5.054	1.36e-06	0.000537235	1	228327729	Island	GUK1;GUK1	TSS200;TSS200	0.0164117	0.0295105	-0.0130989
cg13824156	-0.404	0.08	-5.07	1.37e-06	0.000541659	22	24199059	Island	SLC2A11;SLC2A11;SLC2A11;SLC2A11;SLC2A11	1stExon;5'UTR;TSS1500;1stExon;5'UTR	0.0875994	0.137116	-0.0495166
cg02246427	0.381	0.075	5.082	1.37e-06	0.000539683	15	76197455	S_Shore	FBXO22;FBXO22	Body;Body	0.77139	0.682097	0.0892921
cg20786330	-0.511	0.103	-4.943	1.37e-06	0.000540137	8	128575839	OpenSea			0.116787	0.174357	-0.0575702
cg11640233	0.423	0.085	4.988	1.37e-06	0.000541123	11	134505273	OpenSea			0.824033	0.755252	0.0687801
cg05704607	-0.445	0.09	-4.96	1.37e-06	0.000540881	16	74743459	OpenSea			0.0641714	0.0946991	-0.0305277
cg08668890	-0.376	0.069	-5.457	1.37e-06	0.000539683	22	33022259	OpenSea	SYN3;SYN3;SYN3	Body;Body;Body	0.209663	0.360186	-0.150523
cg06666175	-0.307	0.061	-5.035	1.38e-06	0.000544296	6	75916963	S_Shore	COL12A1;COL12A1	TSS1500;TSS1500	0.0521292	0.0699473	-0.0178182
cg06972155	0.481	0.097	4.929	1.38e-06	0.000544068	3	53422364	OpenSea			0.659191	0.560586	0.0986051
cg09446995	-0.741	0.148	-4.993	1.39e-06	0.000548504	12	2904093	Island	FKBP4	TSS200	0.0132131	0.0314869	-0.0182738
cg03180768	0.311	0.063	4.94	1.39e-06	0.000548504	15	68923400	OpenSea	CORO2B	Body	0.82883	0.799152	0.0296785
cg04916984	-0.341	0.069	-4.934	1.4e-06	0.000550157	12	112856443	N_Shore	PTPN11	TSS200	0.0226104	0.0305992	-0.00798874
cg10689127	-0.734	0.149	-4.928	1.4e-06	0.000550299	19	14063163	Island	PODNL1;DCAF15;PODNL1	Body;TSS200;Body	0.012399	0.024062	-0.011663
cg13622047	-0.573	0.115	-4.977	1.4e-06	0.000550157	19	54693861	Island	MBOAT7;MBOAT7;MBOAT7;MBOAT7;TSEN34;TSEN34	TSS200;TSS200;TSS200;TSS200;TSS1500;TSS1500	0.0294386	0.0497807	-0.0203422
cg03269320	0.461	0.094	4.928	1.4e-06	0.000549713	16	85385321	OpenSea			0.636015	0.568263	0.0677524
cg19227210	-0.533	0.107	-4.99	1.4e-06	0.000550299	13	51466481	OpenSea	RNASEH2B-AS1	Body	0.0626726	0.09525	-0.0325774
cg10226336	-0.353	0.07	-5	1.41e-06	0.000550533	3	129244295	OpenSea			0.161658	0.262814	-0.101156
cg12996903	-0.314	0.063	-4.948	1.41e-06	0.000551989	3	50275575	Island	GNAI2	Body	0.0352462	0.0501906	-0.0149444
cg25630676	-0.593	0.119	-4.976	1.41e-06	0.000550533	12	69979622	Island	CCT2	Body	0.066359	0.123181	-0.0568219
cg21613324	-0.273	0.055	-4.932	1.41e-06	0.000550533	5	175875188	Island	FAF2	TSS200	0.0502199	0.0623749	-0.012155
cg16894074	-0.235	0.047	-5.038	1.41e-06	0.000550644	9	135285866	Island	C9orf171	Body	0.0794646	0.0895678	-0.0101032
cg21494141	-0.255	0.051	-4.948	1.41e-06	0.000550644	16	28503081	Island	CLN3;CLN3;CLN3;CLN3;CLN3;CLN3;CLN3;CLN3;CLN3;CLN3	5'UTR;5'UTR;5'UTR;1stExon;1stExon;1stExon;1stExon;5'UTR;5'UTR;5'UTR	0.0467427	0.0643291	-0.0175865
cg16473511	-0.351	0.071	-4.925	1.42e-06	0.000553836	2	192015759	OpenSea	STAT4;STAT4	1stExon;5'UTR	0.0327518	0.0457503	-0.0129985
cg25096107	-0.372	0.075	-4.978	1.42e-06	0.000554922	14	106037781	N_Shelf			0.79587	0.776731	0.0191396
cg10313463	-0.315	0.064	-4.955	1.42e-06	0.000554255	16	30440564	N_Shore	DCTPP1	Body	0.0590562	0.0884639	-0.0294077
cg23949524	-0.35	0.071	-4.94	1.42e-06	0.000554565	12	96588205	N_Shore	ELK3	TSS200	0.0906268	0.100169	-0.0095419
cg17392648	-0.305	0.062	-4.931	1.42e-06	0.000554255	5	68788941	Island	OCLN	5'UTR	0.0316447	0.0354164	-0.0037717
cg21296632	0.304	0.061	5.015	1.43e-06	0.000556557	5	90355362	OpenSea	ADGRV1;ADGRV1	Body;Body	0.546912	0.403403	0.143508
cg18670846	-0.395	0.08	-4.967	1.43e-06	0.000555701	2	68917482	OpenSea			0.102108	0.170617	-0.0685092
ch.5.92314382F	0.225	0.045	4.941	1.43e-06	0.000555701	5	92288626	OpenSea			0.0574869	0.04656	0.0109269
cg04261192	-0.39	0.079	-4.947	1.43e-06	0.000555701	11	20691341	Island	NELL1;NELL1	Body;Body	0.0483875	0.0571958	-0.00880823
cg12187437	-0.22	0.045	-4.923	1.43e-06	0.000556557	12	66524584	Island	LLPH	TSS200	0.0705491	0.0803679	-0.00981881
cg05382800	-0.253	0.051	-4.949	1.43e-06	0.000556121	11	122855413	Island			0.0630981	0.0777421	-0.014644
cg22894818	0.445	0.089	5.013	1.43e-06	0.000555701	6	72593662	N_Shelf			0.706965	0.615501	0.0914637
cg08965098	-0.129	0.026	-4.992	1.44e-06	0.000556647	5	140242868	Island	PCDHA1;PCDHA1;PCDHA2;PCDHA3;PCDHA4;PCDHA5;PCDHA6;PCDHA6;PCDHA7;PCDHA8;PCDHA9;PCDHA10;PCDHA10	Body;Body;Body;Body;Body;Body;Body;Body;Body;Body;Body;Body;Body	0.312621	0.334181	-0.0215594
cg20784899	0.47	0.095	4.964	1.44e-06	0.000556647	7	32341352	S_Shelf			0.801621	0.71484	0.0867805
cg12508693	0.42	0.085	4.925	1.44e-06	0.000558168	11	27657625	OpenSea	BDNFOS	Body	0.528145	0.422241	0.105904
cg26419941	-0.26	0.052	-5.002	1.44e-06	0.000556686	12	49183133	Island	ADCY6	TSS1500	0.0575193	0.0703619	-0.0128427
cg01166180	-0.236	0.048	-4.923	1.44e-06	0.000556686	19	36606541	Island	POLR2I;TBCB	TSS1500;1stExon	0.0649628	0.0786597	-0.0136969
cg18807895	0.417	0.083	5.047	1.45e-06	0.000560657	5	110427112	N_Shore	WDR36	TSS1500	0.749479	0.657123	0.0923561
cg08389123	-0.381	0.077	-4.966	1.45e-06	0.000559698	13	80540390	OpenSea			0.211298	0.354863	-0.143565
cg17241937	0.475	0.096	4.93	1.46e-06	0.000562464	3	99664011	OpenSea	C3orf26;FILIP1L;MIR548G;FILIP1L	Body;5'UTR;Body;5'UTR	0.750367	0.64236	0.108007
cg22588307	-0.661	0.133	-4.971	1.46e-06	0.00056318	17	33775394	Island	SLFN13	5'UTR	0.0295533	0.0445714	-0.0150182
cg16044050	-0.212	0.043	-4.926	1.47e-06	0.000566217	6	31527707	OpenSea			0.160128	0.187488	-0.0273606
cg21718653	-0.604	0.122	-4.961	1.47e-06	0.0005667	7	106810195	Island	HBP1	5'UTR	0.0234336	0.0506291	-0.0271955
cg16145703	-0.723	0.147	-4.915	1.47e-06	0.000566826	8	10917024	Island	XKR6	Body	0.0239529	0.0537604	-0.0298074
cg02936854	-0.519	0.106	-4.916	1.47e-06	0.0005667	22	24199972	Island	SLC2A11;SLC2A11;SLC2A11	Body;TSS200;Body	0.0124735	0.0193526	-0.00687917
cg21396956	0.484	0.098	4.925	1.47e-06	0.000566107	18	56340167	S_Shore	MALT1;MALT1	Body;Body	0.657792	0.537207	0.120585
cg07682041	-0.543	0.11	-4.916	1.48e-06	0.000568427	5	170763967	OpenSea			0.125867	0.169217	-0.0433506
cg10815483	-0.291	0.059	-4.935	1.48e-06	0.000568332	17	16394899	Island	C17orf76;C17orf76	Body;Body	0.0545724	0.0815814	-0.027009
cg23104823	-0.228	0.046	-4.951	1.48e-06	0.000568427	14	45553408	Island	PRPF39;PRPF39	1stExon;5'UTR	0.072273	0.10303	-0.0307575
cg03179401	0.274	0.056	4.913	1.49e-06	0.00057081	6	108871173	OpenSea			0.77467	0.699071	0.0755988
cg02657830	0.231	0.046	5.005	1.49e-06	0.00057081	1	27152905	N_Shore	ZDHHC18	TSS1500	0.0517869	0.0447328	0.00705413
cg19522294	-0.422	0.086	-4.915	1.49e-06	0.00057081	3	110790583	Island	PVRL3	TSS1500	0.0293089	0.0370363	-0.00772742
cg01943654	0.129	0.026	4.914	1.5e-06	0.000574112	5	36151711	Island	LMBRD2;SKP2;SKP2;LMBRD2	1stExon;TSS1500;TSS1500;5'UTR	0.129223	0.115415	0.0138084
cg25589070	0.384	0.077	5.019	1.5e-06	0.000574112	6	11768095	OpenSea	C6orf105;C6orf105	Body;Body	0.748471	0.673569	0.074902
cg26928972	-0.348	0.071	-4.917	1.5e-06	0.000573496	3	122043799	OpenSea	CSTA	TSS1500	0.190502	0.339808	-0.149306
cg00175901	-0.75	0.147	-5.087	1.5e-06	0.000574796	12	113416290	OpenSea	OAS2;OAS2;OAS2;OAS2;OAS2;OAS2	1stExon;5'UTR;5'UTR;1stExon;1stExon;5'UTR	0.0298248	0.0542411	-0.0244162
cg09866757	-0.534	0.108	-4.933	1.51e-06	0.000576656	1	91180334	N_Shore	BARHL2	Body	0.0639876	0.109572	-0.0455848
cg02949523	0.41	0.083	4.925	1.51e-06	0.00057715	13	111334467	S_Shelf	CARS2	Body	0.474921	0.368857	0.106064
cg02751503	-0.297	0.06	-4.943	1.51e-06	0.00057768	6	30457803	Island	HLA-E	Body	0.069034	0.103348	-0.0343136
cg17587388	-0.4	0.081	-4.939	1.51e-06	0.00057715	7	28724190	OpenSea	CREB5;CREB5;CREB5;CREB5	TSS1500;Body;Body;Body	0.110241	0.186344	-0.0761028
cg13192180	0.369	0.075	4.922	1.52e-06	0.000580955	17	65717569	S_Shelf	NOL11	Body	0.657767	0.547373	0.110394
cg11738421	-0.444	0.089	-4.992	1.52e-06	0.000580955	7	99699621	Island	MCM7;MCM7;AP4M1	TSS200;TSS1500;Body	0.0469189	0.0738317	-0.0269128
cg07816850	-0.51	0.101	-5.056	1.52e-06	0.000580955	4	14879270	OpenSea	LINC00504	Body	0.13667	0.223316	-0.0866459
cg24451411	0.282	0.057	4.91	1.53e-06	0.000582604	1	43612397	N_Shore	FAM183A	TSS1500	0.826976	0.787262	0.0397138
cg23967809	-0.263	0.054	-4.92	1.53e-06	0.000582604	8	141647658	S_Shore			0.041103	0.0532718	-0.0121688
cg07183721	-0.397	0.08	-4.942	1.54e-06	0.000585569	7	33972666	OpenSea	BMPER	Body	0.0344277	0.0542898	-0.0198621
cg24059976	-0.341	0.069	-4.945	1.54e-06	0.000586544	1	40367353	Island	MYCL1;MYCL1;MYCL1;MYCL1	1stExon;5'UTR;5'UTR;5'UTR	0.0393768	0.0505141	-0.0111373
cg03625951	-0.218	0.044	-4.908	1.54e-06	0.000586023	6	149867442	Island	PPIL4	TSS1500	0.0727563	0.0860376	-0.0132813
cg17698327	-0.394	0.079	-4.976	1.55e-06	0.000589383	2	113645654	OpenSea			0.169347	0.259045	-0.0896977
cg21785918	-0.392	0.078	-5.025	1.55e-06	0.000587648	2	91931784	N_Shore			0.456338	0.48054	-0.0242023
cg10406753	-0.251	0.051	-4.929	1.55e-06	0.000589232	19	16582942	Island	EPS15L1	TSS200	0.0543371	0.0710757	-0.0167385
cg05154615	-0.666	0.135	-4.942	1.55e-06	0.000587449	18	42260794	Island	SETBP1;SETBP1	5'UTR;TSS200	0.14332	0.233599	-0.0902791
cg00817501	0.459	0.093	4.956	1.55e-06	0.000587449	4	138440719	OpenSea	PCDH18	3'UTR	0.754575	0.666759	0.087816
cg18966819	-0.635	0.128	-4.951	1.56e-06	0.000589958	7	4784325	N_Shore	FOXK1	Body	0.129857	0.20459	-0.0747328
cg26667205	-0.547	0.112	-4.903	1.56e-06	0.000590433	20	56803778	Island			0.0183411	0.0305811	-0.0122399
cg09793279	-0.48	0.097	-4.975	1.56e-06	0.000589752	19	44952678	Island	ZNF229	TSS200	0.034016	0.0528284	-0.0188124
cg23295886	-0.322	0.064	-5.005	1.57e-06	0.00059222	18	8367314	Island	LOC100192426;PTPRM;PTPRM	TSS1500;Body;Body	0.131372	0.165843	-0.0344709
cg26651188	0.611	0.118	5.159	1.57e-06	0.00059222	12	7092012	OpenSea	LPCAT3	Body	0.514267	0.387271	0.126996
cg26576481	-0.572	0.116	-4.938	1.58e-06	0.000597108	12	76478884	Island	NAP1L1;NAP1L1	TSS200;TSS200	0.0271882	0.0446971	-0.0175089
cg17319849	-0.268	0.055	-4.91	1.58e-06	0.000596933	1	155214564	OpenSea	GBA;GBA;GBA;GBA	TSS200;TSS200;TSS200;TSS200	0.0297519	0.0355824	-0.00583046
cg02705666	-0.656	0.134	-4.904	1.59e-06	0.000600237	1	89357418	S_Shore	GTF2B	TSS200	0.0407985	0.0711741	-0.0303756
cg09835044	0.171	0.034	5.007	1.59e-06	0.000598895	14	103801183	Island	EIF5;EIF5	5'UTR;TSS200	0.126019	0.10903	0.0169892
cg26561401	-0.32	0.065	-4.935	1.59e-06	0.000600237	15	44955006	N_Shore	SPG11;SPG11	Body;Body	0.0427376	0.0593542	-0.0166166
cg05542295	-0.218	0.045	-4.906	1.6e-06	0.00060247	17	55162876	Island	AKAP1	5'UTR	0.0638286	0.0754323	-0.0116037
cg27010645	-0.197	0.04	-4.904	1.6e-06	0.00060247	5	80597288	N_Shore	RNU5E;ZCCHC9;ZCCHC9;RNU5D;ZCCHC9	Body;TSS200;TSS200;Body;TSS200	0.0844833	0.10129	-0.0168068
cg15282731	0.449	0.091	4.94	1.6e-06	0.000602675	12	90177012	OpenSea			0.726906	0.628735	0.0981711
cg25230532	-0.463	0.094	-4.939	1.61e-06	0.000604614	9	34646550	N_Shore	GALT	TSS200	0.0949363	0.148535	-0.0535987
cg21119074	-0.373	0.075	-4.967	1.61e-06	0.000605405	6	20211654	N_Shore	MBOAT1	Body	0.104357	0.168045	-0.0636875
cg06504636	0.354	0.072	4.91	1.61e-06	0.000605405	7	2089841	Island	MAD1L1;MAD1L1;MAD1L1	Body;Body;Body	0.701629	0.591296	0.110334
cg03144494	-0.486	0.099	-4.896	1.61e-06	0.000605428	17	79319862	Island			0.019676	0.0263443	-0.00666829
cg19086110	0.321	0.065	4.913	1.62e-06	0.000606595	7	20269648	OpenSea			0.641724	0.559438	0.0822865
cg01410494	0.332	0.068	4.897	1.62e-06	0.000606595	12	50921052	OpenSea	DIP2B	Body	0.828143	0.788444	0.0396992
cg15373660	0.449	0.091	4.907	1.62e-06	0.000608033	1	118231455	OpenSea			0.637854	0.469611	0.168243
cg16322794	0.417	0.085	4.92	1.62e-06	0.000606595	7	149689342	OpenSea			0.745835	0.68992	0.0559146
cg20662871	-0.327	0.067	-4.896	1.63e-06	0.000609094	17	38599705	Island	IGFBP4;IGFBP4	5'UTR;1stExon	0.0257221	0.0361676	-0.0104455
cg19839588	-0.197	0.04	-4.914	1.63e-06	0.000611951	6	42419466	N_Shore	TRERF1	5'UTR	0.0656479	0.0831847	-0.0175368
cg00449189	-0.344	0.069	-5.008	1.64e-06	0.000614249	22	22011008	N_Shore			0.0568276	0.0848065	-0.0279789
cg20176194	-0.238	0.048	-4.921	1.64e-06	0.00061366	2	220173205	Island	PTPRN	Body	0.0543178	0.0689268	-0.014609
cg04336586	0.571	0.116	4.939	1.64e-06	0.000613351	1	206988103	OpenSea	IL19	Body	0.700606	0.451381	0.249225
cg06606725	-0.28	0.057	-4.898	1.64e-06	0.000612347	7	100210269	Island	MOSPD3;MOSPD3;MOSPD3;MOSPD3;MOSPD3;MOSPD3	5'UTR;5'UTR;5'UTR;5'UTR;1stExon;1stExon	0.0349377	0.0441469	-0.00920921
cg04095345	-0.375	0.077	-4.898	1.66e-06	0.000620266	6	34857663	Island	ANKS1A	Body	0.0297838	0.0382455	-0.00846163
cg13556084	0.334	0.068	4.891	1.66e-06	0.000620195	1	157098234	OpenSea	CYCSP52;ETV3	Body;Body	0.747124	0.665818	0.0813065
cg09870606	-0.349	0.071	-4.899	1.66e-06	0.000620266	16	74641419	S_Shore	GLG1;GLG1;GLG1;GLG1;GLG1	TSS1500;TSS1500;TSS1500;TSS1500;TSS1500	0.0674802	0.0888462	-0.021366
cg09934365	-0.859	0.175	-4.918	1.66e-06	0.000620266	12	57472611	Island	TMEM194A;TMEM194A	TSS200;TSS200	0.0282215	0.0534087	-0.0251872
cg19305938	0.331	0.067	4.953	1.67e-06	0.000624038	8	28363767	OpenSea	FZD3	Body	0.819009	0.774602	0.0444067
cg16544621	-0.329	0.067	-4.941	1.68e-06	0.000625194	6	12958155	OpenSea	PHACTR1;PHACTR1	Body;Body	0.04783	0.0678708	-0.0200408
cg12524307	-0.22	0.045	-4.931	1.69e-06	0.000629171	14	75765352	OpenSea			0.223172	0.31648	-0.0933076
cg25317740	-0.448	0.091	-4.95	1.69e-06	0.000628172	8	144911669	Island	PUF60;PUF60;PUF60;PUF60;PUF60;PUF60;PUF60;PUF60	TSS1500;TSS1500;TSS200;TSS200;TSS200;TSS200;TSS200;TSS200	0.0191746	0.0252403	-0.00606565
cg10490227	0.169	0.035	4.899	1.69e-06	0.000627582	1	40348903	N_Shore	TRIT1	Body	0.228405	0.204054	0.0243514
cg07761912	-0.503	0.102	-4.942	1.69e-06	0.00062966	1	179846929	Island	TOR1AIP2;TOR1AIP2;TOR1AIP2;TOR1AIP2	5'UTR;1stExon;1stExon;5'UTR	0.0377669	0.0565332	-0.0187663
cg02589695	0.242	0.05	4.887	1.69e-06	0.000627582	1	206730999	S_Shore	RASSF5;RASSF5;RASSF5	Body;Body;1stExon	0.0641305	0.053664	0.0104665
cg06974483	-0.448	0.091	-4.895	1.71e-06	0.00063388	4	124317831	N_Shore	SPRY1	TSS200	0.0419177	0.0576414	-0.0157236
cg14569250	0.319	0.065	4.888	1.72e-06	0.000637939	8	107370398	OpenSea	OXR1;OXR1	5'UTR;5'UTR	0.824409	0.756723	0.0676865
cg03278802	0.498	0.102	4.89	1.72e-06	0.000638077	17	57936223	OpenSea			0.601121	0.469658	0.131463
cg15324453	-0.38	0.077	-4.949	1.72e-06	0.000636834	15	40075013	Island	FSIP1;FSIP1	1stExon;5'UTR	0.0251696	0.0311829	-0.00601324
cg00389577	-0.534	0.108	-4.964	1.72e-06	0.000638077	16	189100	S_Shore	C16orf35;C16orf35	TSS1500;TSS1500	0.0637416	0.0978882	-0.0341466
cg11596026	0.383	0.078	4.909	1.72e-06	0.000638077	2	172978317	OpenSea			0.847545	0.752995	0.0945502
cg27352136	-0.291	0.059	-4.906	1.73e-06	0.000639409	7	100449993	Island	SLC12A9	TSS1500	0.0407473	0.0581471	-0.0173998
cg00309232	-0.399	0.079	-5.036	1.73e-06	0.000638757	7	155141967	N_Shore			0.537808	0.595524	-0.0577162
cg21864071	-0.608	0.125	-4.881	1.74e-06	0.00064104	16	89724451	Island	SPATA33;SPATA33;SPATA33;CHMP1A;CHMP1A;CHMP1A;SPATA33;SPATA33;SPATA33;SPATA33	5'UTR;TSS200;TSS200;TSS1500;TSS1500;TSS1500;Body;Body;Body;Body	0.0157788	0.0272168	-0.011438
cg15750102	-0.283	0.058	-4.891	1.74e-06	0.00064104	4	107237686	OpenSea	AIMP1;AIMP1;TBCK;TBCK;AIMP1;TBCK;AIMP1;TBCK	5'UTR;5'UTR;TSS1500;5'UTR;1stExon;TSS1500;5'UTR;TSS1500	0.0301437	0.0363079	-0.00616412
cg09036996	-0.442	0.087	-5.057	1.74e-06	0.000641428	19	6752895	Island	SH2D3A	Body	0.501984	0.594144	-0.0921599
cg16529229	0.429	0.082	5.247	1.74e-06	0.00064104	6	33180402	N_Shore	RING1	3'UTR	0.665265	0.552572	0.112694
cg04635736	-0.337	0.068	-4.944	1.74e-06	0.00064104	17	7343939	Island	FGF11	Body	0.049696	0.0679111	-0.0182151
cg18654971	-0.225	0.046	-4.886	1.74e-06	0.000641884	5	54469363	S_Shore	MIR449C;CDC20B;CDC20B;CDC20B	TSS1500;TSS1500;TSS1500;TSS1500	0.060914	0.0748714	-0.0139574
cg23679478	-0.484	0.099	-4.889	1.74e-06	0.00064104	12	110841619	S_Shore	ANAPC7;ANAPC7	TSS200;TSS200	0.0726284	0.0928233	-0.0201948
cg14399083	0.404	0.081	5.017	1.74e-06	0.00064104	8	124109138	OpenSea	TBC1D31;TBC1D31	Body;Body	0.795065	0.728321	0.0667438
cg05746523	-0.357	0.073	-4.918	1.74e-06	0.00064104	6	108437684	N_Shore			0.279169	0.36324	-0.0840713
cg22890950	-0.296	0.06	-4.945	1.74e-06	0.00064104	10	122216135	N_Shore	PPAPDC1A	TSS1500	0.0538399	0.0694329	-0.015593
cg12664633	-0.402	0.082	-4.905	1.75e-06	0.000643783	6	33285702	S_Shore	ZBTB22;ZBTB22;ZBTB22	5'UTR;TSS200;1stExon	0.0399516	0.0564855	-0.0165339
cg10892158	-0.309	0.063	-4.899	1.75e-06	0.00064263	8	24857894	Island			0.0360462	0.0540784	-0.0180322
cg08554302	-0.184	0.037	-4.9	1.75e-06	0.000643783	11	73308756	N_Shore	FAM168A	5'UTR	0.0931883	0.110042	-0.0168533
cg10078100	0.318	0.065	4.879	1.76e-06	0.000645675	14	57290568	OpenSea	OTX2-AS1	Body	0.687348	0.594896	0.0924517
cg11826638	0.135	0.028	4.906	1.76e-06	0.000645102	7	103970195	S_Shore	LHFPL3	Body	0.304298	0.278595	0.0257031
cg15757342	-0.221	0.045	-4.93	1.76e-06	0.000645675	19	40726925	N_Shore			0.556841	0.59063	-0.0337889
cg26852879	0.455	0.093	4.888	1.76e-06	0.000645516	8	67457376	S_Shelf			0.828827	0.768396	0.0604306
cg01971612	-0.579	0.117	-4.929	1.76e-06	0.000644647	8	91013673	Island	DECR1;DECR1	5'UTR;1stExon	0.0191835	0.0468987	-0.0277152
cg23573148	0.562	0.115	4.901	1.76e-06	0.000645102	15	36145858	OpenSea	DPH6-AS1	Body	0.633328	0.477111	0.156217
cg07442639	0.18	0.036	4.933	1.76e-06	0.000645516	11	3014225	S_Shore	NAP1L4	TSS1500	0.150609	0.129224	0.0213852
cg20033096	0.272	0.056	4.883	1.77e-06	0.000648361	20	48679429	OpenSea			0.662155	0.587045	0.0751107
cg17226446	-0.399	0.08	-4.995	1.77e-06	0.000645858	4	154408845	OpenSea	KIAA0922;KIAA0922	Body;Body	0.343853	0.368107	-0.0242537
cg00524136	-0.281	0.057	-4.923	1.78e-06	0.000648902	14	62037071	OpenSea	LOC101927780;FLJ22447;LOC101927780	TSS200;TSS200;Body	0.0773052	0.121294	-0.0439889
cg02125191	-0.246	0.05	-4.879	1.78e-06	0.000648902	6	41755473	Island	TOMM6	1stExon	0.0485326	0.0527872	-0.00425461
cg21248130	-0.243	0.05	-4.889	1.79e-06	0.000651574	6	31670463	N_Shore	BAT5	Body	0.0487428	0.0567445	-0.00800173
cg05537630	0.354	0.073	4.88	1.79e-06	0.000651574	3	181281476	OpenSea	SOX2-OT;SOX2-OT;SOX2-OT	Body;Body;Body	0.498917	0.414183	0.0847346
cg01301935	-0.249	0.051	-4.894	1.79e-06	0.000651574	16	69599904	Island	NFAT5;NFAT5;NFAT5;NFAT5;NFAT5;NFAT5;NFAT5;NFAT5;NFAT5;MIR1538;NFAT5	1stExon;5'UTR;1stExon;5'UTR;1stExon;1stExon;5'UTR;5'UTR;5'UTR;TSS200;1stExon	0.0545636	0.0710423	-0.0164787
cg18146873	-0.333	0.068	-4.885	1.79e-06	0.000651574	5	142782827	Island	NR3C1;NR3C1;NR3C1;NR3C1;NR3C1;NR3C1;NR3C1;NR3C1;NR3C1;NR3C1	1stExon;5'UTR;5'UTR;5'UTR;1stExon;5'UTR;5'UTR;5'UTR;5'UTR;1stExon	0.0328255	0.0441678	-0.0113423
cg14823429	-0.573	0.117	-4.879	1.79e-06	0.000651574	2	240187023	OpenSea	HDAC4	Body	0.0473405	0.0687089	-0.0213684
cg13912478	-0.554	0.113	-4.917	1.79e-06	0.000653052	9	136214849	Island	MED22;RPL7A;MED22;SNORD24;MED22;MED22	5'UTR;TSS1500;1stExon;TSS1500;1stExon;5'UTR	0.0246572	0.0545198	-0.0298626
cg14229247	-0.451	0.093	-4.878	1.79e-06	0.000653114	9	100745139	Island	ANP32B	TSS1500	0.0184604	0.02256	-0.00409959
cg15248989	0.121	0.025	4.904	1.8e-06	0.000653114	19	14682900	Island	NDUFB7	TSS200	0.257888	0.229584	0.0283041
cg21516937	-0.454	0.093	-4.891	1.8e-06	0.000653114	6	127210160	OpenSea			0.228247	0.279678	-0.0514309
cg06995624	0.134	0.027	4.883	1.8e-06	0.000653114	17	73043174	Island	ATP5H;KCTD2;ATP5H	TSS200;TSS200;TSS200	0.188814	0.169586	0.0192282
cg06498773	-0.538	0.11	-4.878	1.8e-06	0.000653114	7	27779421	N_Shore	TAX1BP1;TAX1BP1	TSS1500;TSS1500	0.0297666	0.0410247	-0.0112581
cg19236995	-0.519	0.106	-4.891	1.8e-06	0.000653114	1	98515177	N_Shelf			0.0641584	0.11514	-0.0509813
cg06946942	-0.382	0.078	-4.874	1.8e-06	0.000653114	8	94929024	Island	PDP1;PDP1;PDP1;PDP1;PDP1	TSS200;TSS200;TSS1500;TSS1500;TSS200	0.0532123	0.0599074	-0.00669508
cg20431488	-0.305	0.063	-4.878	1.8e-06	0.000653114	10	95721442	OpenSea	PIPSL	Body	0.258913	0.284975	-0.0260622
cg02861259	0.477	0.098	4.872	1.8e-06	0.000653114	3	178790779	S_Shore	ZMAT3;ZMAT3	TSS1500;TSS1500	0.834599	0.757283	0.0773161
cg14576681	-0.198	0.041	-4.879	1.8e-06	0.000653114	2	42588304	Island	COX7A2L;COX7A2L	1stExon;5'UTR	0.0776583	0.0892532	-0.0115949
cg03582286	0.141	0.029	4.892	1.81e-06	0.000653114	4	71571171	Island	RUFY3	Body	0.207111	0.182044	0.0250665
cg08937831	0.162	0.033	4.889	1.81e-06	0.000653114	22	47158601	Island	TBC1D22A;TBC1D22A;TBC1D22A;TBC1D22A;TBC1D22A;TBC1D22A;TBC1D22A	TSS1500;5'UTR;5'UTR;1stExon;1stExon;1stExon;5'UTR	0.21885	0.193314	0.0255358
cg16152813	-0.221	0.045	-4.885	1.81e-06	0.000653114	16	30042407	Island	FAM57B	TSS1500	0.0860167	0.110988	-0.0249712
cg20063640	0.34	0.067	5.073	1.81e-06	0.000653114	20	2635105	S_Shore	NOP56;NOP56;SNORA51	Body;Body;TSS1500	0.579378	0.479145	0.100233
cg05632351	-0.276	0.057	-4.882	1.81e-06	0.000653114	16	67881561	S_Shore	NUTF2;CENPT	5'UTR;TSS1500	0.0460859	0.060925	-0.0148391
cg00097794	-0.495	0.101	-4.89	1.81e-06	0.000653114	12	51442472	S_Shore	LETMD1;LETMD1	5'UTR;Body	0.141846	0.206749	-0.0649029
cg09102409	-0.686	0.14	-4.886	1.81e-06	0.000653114	8	134308734	Island	NDRG1;NDRG1	5'UTR;5'UTR	0.056129	0.0805039	-0.024375
cg11310629	-0.251	0.051	-4.894	1.81e-06	0.000653114	13	45991975	Island	SLC25A30	5'UTR	0.062119	0.0850777	-0.0229587
cg00059089	0.36	0.07	5.115	1.81e-06	0.000653114	2	153263288	OpenSea	FMNL2	Body	0.537673	0.43676	0.100913
cg20725941	-0.673	0.137	-4.906	1.81e-06	0.000653114	19	52900927	N_Shore	ZNF528	TSS200	0.0556734	0.0863293	-0.0306559
cg24047711	0.448	0.092	4.883	1.82e-06	0.000653774	11	46653059	OpenSea	KIAA0652;KIAA0652;KIAA0652;KIAA0652;KIAA0652	Body;Body;Body;5'UTR;5'UTR	0.802443	0.731407	0.0710358
cg04688351	-0.705	0.142	-4.951	1.82e-06	0.000655603	2	223154140	N_Shore	PAX3;PAX3;PAX3;PAX3;PAX3;PAX3	Body;Body;Body;Body;Body;Body	0.114214	0.185459	-0.071245
cg15683542	0.285	0.058	4.901	1.82e-06	0.000654481	13	24328256	OpenSea	MIPEP	Body	0.725063	0.654754	0.0703089
cg25858983	-0.332	0.068	-4.878	1.82e-06	0.000654481	17	42295711	N_Shore	UBTF;UBTF;UBTF	5'UTR;TSS200;5'UTR	0.266272	0.334542	-0.0682692
cg24087884	1.14	0.233	4.891	1.83e-06	0.000658584	1	113249726	Island	RHOC;RHOC;RHOC;RHOC;RHOC	5'UTR;5'UTR;TSS200;1stExon;1stExon	0.0443661	0.0158089	0.0285572
cg23886974	-0.576	0.118	-4.886	1.83e-06	0.000656304	1	173793508	Island	CENPL;CENPL;CENPL;CENPL;DARS2;CENPL	TSS1500;5'UTR;1stExon;5'UTR;TSS1500;1stExon	0.0348744	0.0523523	-0.0174779
cg01739251	-0.362	0.074	-4.9	1.84e-06	0.000661308	1	47698069	Island	TAL1;TAL1;TAL1;TAL1;TAL1;TAL1	TSS1500;TSS1500;TSS1500;TSS200;TSS200;TSS200	0.0401447	0.0618068	-0.0216621
cg18450079	0.528	0.108	4.895	1.84e-06	0.000659122	1	46074964	OpenSea	NASP;NASP;NASP	Body;Body;Body	0.696661	0.583687	0.112974
cg13441983	-0.234	0.048	-4.873	1.84e-06	0.000659122	11	10327014	Island	ADM	5'UTR	0.0429159	0.0498202	-0.00690425
cg10256336	-0.174	0.035	-4.937	1.85e-06	0.000661308	19	16999953	N_Shore	F2RL3;F2RL3	1stExon;5'UTR	0.11353	0.134536	-0.0210058
cg23074504	-0.241	0.049	-4.877	1.85e-06	0.000663714	2	64069324	S_Shore	UGP2;UGP2	1stExon;5'UTR	0.026186	0.0312603	-0.00507436
cg15112475	-0.348	0.071	-4.933	1.86e-06	0.000665498	7	1198522	N_Shore	ZFAND2A	5'UTR	0.576098	0.638857	-0.0627593
cg04588562	-0.286	0.059	-4.893	1.86e-06	0.000665416	17	46756094	S_Shore			0.0628193	0.0826748	-0.0198555
cg21699894	-0.61	0.123	-4.939	1.86e-06	0.000665048	20	42545443	S_Shore	TOX2;TOX2;TOX2	5'UTR;Body;5'UTR	0.183267	0.27164	-0.0883733
cg23477241	-0.145	0.03	-4.866	1.86e-06	0.000665498	7	138909764	OpenSea			0.693276	0.708432	-0.0151562
cg00967013	-0.236	0.049	-4.873	1.86e-06	0.00066597	13	24735754	S_Shore	SPATA13;MIR2276;SPATA13	5'UTR;TSS1500;5'UTR	0.0829008	0.0983829	-0.0154821
cg03087334	-0.291	0.059	-4.903	1.87e-06	0.000668428	18	33077969	Island	INO80C;INO80C	TSS200;TSS200	0.0411924	0.0500898	-0.00889744
cg22435264	-0.503	0.103	-4.899	1.87e-06	0.000668428	14	61736554	OpenSea			0.0409074	0.0802533	-0.0393459
cg11774381	-0.228	0.047	-4.868	1.87e-06	0.000668067	22	26824900	N_Shore	ASPHD2	TSS1500	0.0550987	0.0643015	-0.0092028
cg03252536	0.298	0.061	4.863	1.88e-06	0.000669695	17	35306063	Island	AATF	TSS200	0.0502509	0.039329	0.0109219
cg07443217	-0.314	0.064	-4.92	1.88e-06	0.000669695	2	30143585	Island	ALK;ALK	5'UTR;1stExon	0.0514451	0.0680389	-0.0165938
cg17887588	-0.293	0.06	-4.882	1.88e-06	0.00066969	10	50396478	OpenSea	C10orf128	TSS200	0.0469223	0.059182	-0.0122596
cg27018904	-0.29	0.059	-4.872	1.89e-06	0.000672171	14	21493410	Island	NDRG2;NDRG2;NDRG2;NDRG2;NDRG2;NDRG2;NDRG2;NDRG2	TSS200;TSS200;5'UTR;TSS200;5'UTR;5'UTR;5'UTR;TSS200	0.104888	0.132122	-0.0272341
cg23266693	0.537	0.11	4.871	1.89e-06	0.000672444	16	86124159	OpenSea			0.773127	0.691746	0.0813807
cg10043324	-0.371	0.075	-4.908	1.89e-06	0.000672171	3	9834729	Island	ARPC4;ARPC4;ARPC4;ARPC4-TTLL3;ARPC4;ARPC4-TTLL3;ARPC4;TADA3;TADA3;TADA3;TADA3	5'UTR;5'UTR;5'UTR;5'UTR;1stExon;1stExon;TSS200;TSS200;TSS200;TSS200;TSS200	0.022953	0.037381	-0.0144279
cg20276769	0.375	0.075	5.018	1.89e-06	0.000672171	16	68786937	OpenSea	CDH1	Body	0.81629	0.727747	0.0885429
cg18496382	-0.316	0.065	-4.87	1.89e-06	0.000673013	5	176450179	S_Shore	ZNF346	Body	0.0371198	0.0471895	-0.0100696
cg08245420	-0.315	0.064	-4.902	1.91e-06	0.000676509	5	139726438	S_Shore	HBEGF	TSS1500	0.0458232	0.0585559	-0.0127327
cg24847625	-0.348	0.071	-4.901	1.92e-06	0.000680438	15	40660063	Island	DISP2	Body	0.12928	0.151887	-0.0226074
cg09695647	1.763	0.363	4.861	1.92e-06	0.000680847	3	48754612	Island	IP6K2;IP6K2;IP6K2;IP6K2;IP6K2;IP6K2;IP6K2;IP6K2;IP6K2;IP6K2;IP6K2;IP6K2;IP6K2;IP6K2	1stExon;5'UTR;5'UTR;1stExon;1stExon;5'UTR;5'UTR;5'UTR;Body;1stExon;5'UTR;Body;1stExon;1stExon	0.0968098	0.0600989	0.0367109
cg01539577	-0.631	0.13	-4.86	1.92e-06	0.000680847	5	126084077	OpenSea			0.104073	0.144595	-0.0405221
cg16189217	0.442	0.091	4.871	1.92e-06	0.000680438	13	101047235	OpenSea	PCCA;PCCA	Body;Body	0.689226	0.587254	0.101971
cg22419075	-0.61	0.126	-4.859	1.92e-06	0.000680427	9	140008995	Island	DPP7	Body	0.0197809	0.0331456	-0.0133647
cg21057349	-0.443	0.091	-4.886	1.92e-06	0.000680427	6	52205781	OpenSea			0.67078	0.735868	-0.065088
cg20756943	-0.389	0.078	-4.962	1.93e-06	0.000681342	4	185828962	OpenSea			0.103303	0.171088	-0.0677855
cg17514245	-0.451	0.093	-4.871	1.93e-06	0.000680847	17	60499067	N_Shelf			0.0587559	0.103453	-0.0446974
cg02399492	0.362	0.073	4.965	1.93e-06	0.000680847	6	144655921	OpenSea	UTRN	Body	0.0909623	0.0877663	0.00319606
cg10864878	-0.634	0.13	-4.883	1.93e-06	0.00068195	15	47477004	Island			0.0336783	0.062148	-0.0284698
cg04608399	0.359	0.072	4.982	1.93e-06	0.000680847	12	68123453	OpenSea	LOC101927901	TSS200	0.421221	0.332964	0.0882568
cg24290574	-0.305	0.062	-4.893	1.93e-06	0.000682208	3	148583152	OpenSea	CPA3	1stExon	0.0694241	0.097941	-0.0285169
cg18063343	0.198	0.041	4.861	1.94e-06	0.00068368	11	125495593	Island	CHEK1;CHEK1;CHEK1;CHEK1;CHEK1;CHEK1;CHEK1;CHEK1;CHEK1	TSS1500;TSS1500;1stExon;1stExon;1stExon;5'UTR;5'UTR;5'UTR;Body	0.0585027	0.0509323	0.00757036
cg02808797	-0.384	0.079	-4.863	1.96e-06	0.000691598	1	208418771	S_Shore	PLXNA2	TSS1500	0.0332673	0.0458918	-0.0126245
cg17791867	-0.222	0.046	-4.857	1.97e-06	0.000693385	7	112579927	Island	C7orf60;C7orf60	1stExon;5'UTR	0.0554985	0.0636762	-0.00817764
cg24297976	-0.407	0.084	-4.867	1.97e-06	0.000693818	2	20189487	N_Shore	WDR35;WDR35	Body;Body	0.0331214	0.0407751	-0.00765378
cg24272216	-0.617	0.122	-5.054	1.97e-06	0.000693381	4	2965191	Island	GRK4;GRK4;GRK4;NOP14	TSS200;TSS200;TSS200;TSS200	0.0117673	0.016701	-0.00493364
cg03438515	-0.224	0.046	-4.862	1.98e-06	0.000695459	3	9291212	OpenSea	SRGAP3;SRGAP3;SRGAP3;SRGAP3	1stExon;5'UTR;1stExon;5'UTR	0.0600894	0.0690088	-0.00891934
cg06183820	-0.3	0.062	-4.863	1.98e-06	0.000695933	6	2972097	S_Shore	SERPINB6	TSS200	0.0463072	0.0628745	-0.0165673
cg15042747	-0.308	0.063	-4.869	1.98e-06	0.000695933	11	12399060	Island	PARVA	TSS200	0.0450688	0.0618422	-0.0167733
cg14592092	0.501	0.103	4.857	1.98e-06	0.00069626	2	223916502	N_Shore	KCNE4	TSS1500	0.705188	0.595363	0.109825
cg10443049	-0.497	0.102	-4.856	1.98e-06	0.000695534	7	8481537	N_Shore	NXPH1	Body	0.0998318	0.15128	-0.0514482
cg24015817	0.141	0.029	4.866	1.99e-06	0.000697863	6	96025855	Island	MANEA	5'UTR	0.248012	0.221634	0.0263789
cg17450585	0.335	0.069	4.853	1.99e-06	0.000697804	6	34059718	OpenSea	GRM4	Body	0.673868	0.612899	0.0609691
cg02838148	0.429	0.089	4.851	1.99e-06	0.000697804	6	170427114	S_Shore			0.809111	0.702482	0.106629
cg06076054	-0.317	0.065	-4.869	1.99e-06	0.000697804	21	19191045	N_Shore	C21orf91;C21orf91;C21orf91	5'UTR;5'UTR;5'UTR	0.0236069	0.0310795	-0.00747261
cg01726287	0.449	0.092	4.853	1.99e-06	0.000697804	14	93812936	N_Shore	COX8C;KIAA1409	TSS1500;5'UTR	0.773603	0.702244	0.0713589
cg07537443	-0.49	0.101	-4.859	1.99e-06	0.000697804	17	47572132	N_Shore	NGFR	TSS1500	0.363131	0.489241	-0.12611
cg02589901	-0.319	0.064	-4.974	2e-06	0.000699638	3	154146816	Island	GPR149	1stExon	0.101882	0.132683	-0.0308017
cg19468534	0.402	0.082	4.875	2e-06	0.000698789	15	41623761	N_Shore	OIP5;NUSAP1;NUSAP1;NUSAP1	Body;TSS1500;TSS1500;TSS1500	0.68097	0.594654	0.0863163
cg06745235	-0.238	0.049	-4.882	2e-06	0.000698789	1	180471494	Island	ACBD6;ACBD6	1stExon;5'UTR	0.0461707	0.0671987	-0.021028
cg01136993	0.427	0.087	4.933	2.01e-06	0.000702687	5	157850586	OpenSea			0.774077	0.688767	0.0853099
cg25173039	0.163	0.033	4.869	2.01e-06	0.000702736	14	77564514	Island	CIPC	TSS200	0.148104	0.129835	0.0182688
cg07601985	-0.372	0.076	-4.863	2.01e-06	0.000702687	1	205091324	OpenSea	RBBP5	TSS200	0.0605096	0.0875468	-0.0270372
cg25278153	0.47	0.095	4.969	2.02e-06	0.000703175	18	1805667	OpenSea			0.331671	0.270386	0.0612847
cg22540324	-0.672	0.138	-4.856	2.02e-06	0.000703175	2	29092552	N_Shore	TRMT61B	1stExon	0.0770687	0.127403	-0.0503344
cg23191740	0.424	0.087	4.865	2.02e-06	0.000704177	21	46694944	N_Shore	POFUT2;POFUT2;POFUT2	Body;Body;Body	0.500652	0.391005	0.109646
cg21092413	-0.611	0.124	-4.926	2.02e-06	0.000704177	5	175964616	Island	RNF44	TSS200	0.0211309	0.0304095	-0.00927858
cg21840153	0.375	0.076	4.95	2.02e-06	0.000704177	18	21852436	S_Shore	OSBPL1A;OSBPL1A	Body;TSS1500	0.264995	0.224709	0.0402857
cg14592492	-0.238	0.049	-4.873	2.02e-06	0.000704177	19	42456010	OpenSea			0.0556719	0.0702868	-0.0146149
cg03588325	-0.34	0.07	-4.88	2.03e-06	0.000705176	6	31648948	N_Shore	LY6G5C	TSS1500	0.0337237	0.0513226	-0.0175988
cg09865476	0.165	0.034	4.907	2.03e-06	0.000705335	5	154317886	Island	GEMIN5	TSS200	0.0775193	0.0680275	0.00949177
cg05889961	-0.366	0.075	-4.863	2.03e-06	0.000705176	11	44749501	Island			0.0319426	0.0415354	-0.00959276
cg03703858	0.497	0.102	4.854	2.03e-06	0.000705176	7	66275374	OpenSea	RABGEF1;LOC729156	3'UTR;Body	0.768129	0.66231	0.105819
cg18458183	0.489	0.101	4.849	2.03e-06	0.000705017	5	78851744	OpenSea			0.693293	0.594923	0.09837
cg03809147	-0.655	0.134	-4.895	2.03e-06	0.000705017	2	121101216	Island			0.0200233	0.035094	-0.0150707
cg07584237	-0.43	0.089	-4.852	2.03e-06	0.000705176	15	90816076	N_Shelf			0.629174	0.717711	-0.0885368
cg18948399	-0.473	0.097	-4.88	2.04e-06	0.000707246	2	207507643	S_Shore	LOC200726	5'UTR	0.117621	0.1418	-0.0241792
cg08934607	-0.209	0.043	-4.851	2.04e-06	0.000705917	11	20409647	Island	PRMT3;PRMT3;PRMT3	5'UTR;Body;Body	0.0764204	0.0903991	-0.0139788
cg14776763	-0.401	0.082	-4.889	2.04e-06	0.000707731	19	38210932	S_Shore	ZNF607	TSS1500	0.0740288	0.10166	-0.0276314
cg01083650	-0.243	0.05	-4.853	2.05e-06	0.000710092	1	202858430	S_Shore	RABIF	TSS200	0.0452615	0.0541346	-0.00887315
cg06755661	-0.361	0.073	-4.957	2.05e-06	0.000707731	1	43919542	Island	HYI	5'UTR	0.0286981	0.0439388	-0.0152407
cg01095183	-0.45	0.092	-4.913	2.05e-06	0.000708411	2	172015611	N_Shore	TLK1;TLK1	Body;5'UTR	0.0344264	0.0496687	-0.0152423
cg14666972	-0.237	0.048	-4.884	2.06e-06	0.000711213	15	90745322	Island	SEMA4B;SEMA4B	Body;Body	0.107516	0.126538	-0.0190222
cg10374469	-0.334	0.068	-4.901	2.06e-06	0.000711151	4	114744568	OpenSea			0.227225	0.327143	-0.0999187
cg07626433	0.172	0.035	4.864	2.06e-06	0.000711213	4	141071632	Island	MAML3	Body	0.149666	0.127116	0.0225493
cg02164574	-0.511	0.105	-4.847	2.06e-06	0.000711586	2	176985592	N_Shore			0.0792454	0.114931	-0.0356858
cg18278744	0.195	0.039	4.943	2.06e-06	0.000711586	6	32085092	OpenSea	ATF6B;ATF6B	Body;Body	0.768992	0.731682	0.0373099
cg14593372	-0.351	0.071	-4.933	2.07e-06	0.000714141	12	129314460	OpenSea			0.0775447	0.136462	-0.058917
cg24482389	0.57	0.117	4.859	2.07e-06	0.000711768	19	54026067	S_Shore	ZNF331	5'UTR	0.63422	0.427364	0.206856
cg00530929	-0.433	0.089	-4.868	2.08e-06	0.000715418	21	34864004	Island	DNAJC28;DNAJC28;DNAJC28	5'UTR;TSS1500;1stExon	0.0268065	0.0424288	-0.0156223
[truncated: 14,585 more rows]
