# Supplementary material for: Differential DNA methylation patterns in whole blood from ACPA-positive patients with DMARD-naïve rheumatoid arthritis at clinical disease onset
Source: Front Immunol. 2025 Jul 21;16:1488161. doi: 10.3389/fimmu.2025.1488161 (PMC12318994; doi:10.3389/fimmu.2025.1488161)
Supplement: Supplementary file 6 [file Table3.xlsx]

## Sheet: Supplementary Table 3 ny
Supplementary table 3 : 21 CpGs differentially methylated for smoking
	ProbeID	Estimate	StdError	tValue	pValue	FDR	chr	pos	Relation_to_Island	UCSC_RefGene_Name	UCSC_RefGene_Group	meanRA	meanControl	diff
cg05575921	cg05575921	-0.620252889	0.062540389	-9.91764	3.85E-20	2.65E-14	5	373378	N_Shore	AHRR	Body	0.597503711	0.764039168	-0.166535
cg21566642	cg21566642	-0.304545145	0.034880942	-8.73099	2.09E-16	7.20E-11	2	233284661	Island			0.416770912	0.505026592	-0.0882557
cg01940273	cg01940273	-0.249784136	0.029603046	-8.43779	1.59E-15	3.66E-10	2	233284934	Island			0.480150523	0.556601775	-0.0764513
cg14391737	cg14391737	-0.347665207	0.049178893	-7.0694	1.17E-11	2.02E-06	11	86513429	S_Shore	PRSS23PRSS23PRSS23PRSS23PRSS23PRSS23PRSS23	5'UTRBodyBody5'UTRBodyBodyBody	0.236356494	0.332557331	-0.096200837
cg18110140	cg18110140	-0.250740627	0.039115609	-6.41024	5.72E-10	7.87E-05	15	75350380	OpenSea			0.360980239	0.434522044	-0.0735418
cg22812571	cg22812571	-0.222223577	0.036109621	-6.15414	2.52E-09	0.000288591	2	233286229	S_Shore			0.421779078	0.48565502	-0.0638759
cg03636183	cg03636183	-0.18872888	0.032309435	-5.84129	1.40E-08	0.001377224	19	17000585	N_Shore	F2RL3	Body	0.52233525	0.587718741	-0.0653835
cg09834951	cg09834951	-0.150582041	0.02765474	-5.44507	1.09E-07	0.009362524	19	1265877	Island			0.336352313	0.37877606	-0.0424237
cg22675726	cg22675726	-0.218129599	0.040351109	-5.40579	1.35E-07	0.010313027	18	3179889	OpenSea	MYOM1MYOM1	BodyBody	0.459113674	0.506343349	-0.0472297
cg21140898	cg21140898	-0.226965408	0.0427022	-5.31508	2.11E-07	0.013250583	1	51442318	N_Shore			0.238271235	0.277810643	-0.0395394
cg18522776	cg18522776	-0.189387546	0.035642814	-5.31348	2.12E-07	0.013250583	20	36606415	OpenSea			0.534678095	0.575045594	-0.0403675
cg00475490	cg00475490	-0.295178645	0.055811819	-5.28882	2.44E-07	0.013363361	11	86517110	OpenSea	PRSS23PRSS23PRSS23PRSS23PRSS23PRSS23PRSS23	5'UTRBodyBody5'UTRBodyBodyBody	0.080200559	0.108336852	-0.028136292
cg25189904	cg25189904	-0.324246487	0.061387038	-5.282	2.53E-07	0.013363361	1	68299493	S_Shore	GNG12	TSS1500	0.26552157	0.344272828	-0.0787513
cg09935388	cg09935388	-0.35395523	0.067676322	-5.23012	3.21E-07	0.015767041	1	92947588	Island	GFI1GFI1GFI1	BodyBodyBody	0.531806562	0.639080045	-0.107273
cg03024690	cg03024690	-0.190685021	0.037132193	-5.1353	5.12E-07	0.022702251	3	172268675	OpenSea			0.263870819	0.289629094	-0.0257583
cg11873026	cg11873026	-0.10683355	0.020823888	-5.13034	5.32E-07	0.022702251	3	129326664	S_Shore	PLXND1	TSS1500	0.444234418	0.473704399	-0.02947
cg27537125	cg27537125	-0.157430534	0.030761099	-5.11784	5.61E-07	0.022702251	1	25349681	OpenSea			0.159072363	0.17220455	-0.0131322
cg14753356	cg14753356	-0.193797111	0.038135988	-5.08174	6.69E-07	0.025544494	6	30720108	OpenSea			0.26963855	0.346097116	-0.0764586
cg04902004	cg04902004	-0.113222398	0.022397462	-5.05514	7.65E-07	0.026932995	14	91711165	OpenSea	GPR68GPR68	TSS15005'UTR	0.314383324	0.340920731	-0.0265374
cg20059928	cg20059928	-0.148025186	0.029325356	-5.04769	7.83E-07	0.026932995	15	40361485	OpenSea			0.48619185	0.530169449	-0.0439776
cg24797066	cg24797066	-0.113245972	0.022638982	-5.00226	9.86E-07	0.032297437	20	48407084	OpenSea			0.339637866	0.391504281	-0.0518664
