# Supplementary material for: Differential DNA methylation patterns in whole blood from ACPA-positive patients with DMARD-naïve rheumatoid arthritis at clinical disease onset
Source: Front Immunol. 2025 Jul 21;16:1488161. doi: 10.3389/fimmu.2025.1488161 (PMC12318994; doi:10.3389/fimmu.2025.1488161)
Supplement: Supplementary file 7 [file Table4.xls]

## Sheet: Supplementary Table 4
Supplementary Table 4: The 520 RA-associated DMRs with p<0.05
chr	start	end	value	area	cluster	indexStart	indexEnd	L	clusterL	p.value	fwer	p.valueArea	fwerArea
chr13	113968561	113968658	-0.819152	1.6383	116301	590257	590258	2	3	2.8e-06	0.005	8.39e-06	0.005
chr16	88312269	88312422	-0.727393	1.45479	161123	683688	683689	2	2	8.39e-06	0.005	1.68e-05	0.01
chr12	129331490	129331490	-1.39533	1.39533	104317	567020	567020	1	2	5.59e-06	0.005	2.52e-05	0.015
chr17	4094606	4094694	-0.650107	1.30021	163551	690266	690267	2	2	1.68e-05	0.015	4.19e-05	0.025
chr19	6670865	6671045	-0.628055	1.25611	193216	752607	752608	2	4	1.68e-05	0.015	5.59e-05	0.035
chr6	58777304	58778072	-0.476497	1.42949	346766	303360	303365	6	8	1.12e-05	0.02	1.96e-05	0.01
chr12	133308663	133310221	-0.493099	0.986199	105537	570199	570211	13	16	1.12e-05	0.02	0.000329824	0.195
chr21	11098936	11099431	-0.476359	0.952717	252126	806560	806566	7	10	1.12e-05	0.02	0.000427653	0.255
chr9	139996983	139997767	-0.579189	1.73757	417447	436020	436023	4	8	1.96e-05	0.025	8.39e-06	0.005
chr4	104177163	104177163	-1.08147	1.08147	304046	214646	214646	1	1	0.000103419	0.035	0.000173297	0.1
chr10	134581820	134581856	-0.552326	1.10465	61410	476955	476956	2	5	3.91e-05	0.04	0.000150936	0.085
chr16	89945524	89945578	-0.534153	1.06831	161971	686213	686214	2	4	3.91e-05	0.04	0.000181682	0.105
chr7	4257050	4257050	-1.05299	1.05299	360890	331280	331280	1	4	0.000117395	0.045	0.000198453	0.12
chr11	47417780	47417818	-0.513258	1.02652	69587	495740	495741	2	10	5.03e-05	0.05	0.00025156	0.155
chr16	81523679	81523679	-1.011	1.011	158792	678748	678748	1	1	0.000167707	0.06	0.000271126	0.155
chr3	75831181	75831181	-1.00303	1.00303	277899	166182	166182	1	2	0.000187273	0.075	0.000299077	0.18
chr17	445188	445188	-1.00282	1.00282	162239	686983	686983	1	4	0.000187273	0.075	0.000299077	0.18
chr10	131517396	131517424	-0.470769	0.941538	60575	474746	474747	2	3	0.000103419	0.115	0.000452809	0.27
chr1	75578287	75578287	-0.979509	0.979509	17447	36556	36556	1	1	0.000226404	0.12	0.000368955	0.24
chr5	976058	976058	-0.952822	0.952822	312519	230088	230088	1	2	0.000265536	0.14	0.000427653	0.255
chr17	25289407	25289407	-0.935947	0.935947	167674	699520	699520	1	5	0.000301872	0.155	0.000483555	0.28
chr2	27817161	27817161	-0.917385	0.917385	210923	90702	90702	1	1	0.00036057	0.185	0.000572999	0.32
chr6	31761076	31761076	-0.917146	0.917146	341664	289662	289662	1	23	0.000363365	0.19	0.000575794	0.325
chr1	163615467	163615467	-0.910679	0.910679	26871	56557	56557	1	1	0.000374545	0.19	0.00060095	0.335
chr6	58778946	58778946	-0.905927	0.905927	346767	303368	303368	1	5	0.000388521	0.2	0.000623311	0.34
chr16	89758707	89758707	-0.90058	0.90058	161892	685978	685978	1	4	0.000405292	0.2	0.000648467	0.345
chr12	25062915	25062915	-0.891063	0.891063	88704	535464	535464	1	1	0.000433243	0.21	0.000701574	0.37
chr11	39868490	39868490	-0.886854	0.886854	68362	493217	493217	1	3	0.000447218	0.21	0.00072673	0.37
chr4	544333	544333	-0.878945	0.878945	292885	193175	193175	1	1	0.000469579	0.215	0.000763066	0.37
chr3	129813750	129813750	-0.86819	0.86819	283389	175841	175841	1	4	0.000528277	0.245	0.000835739	0.4
chr19	27737459	27737698	-0.366877	1.10063	197641	763493	763496	4	4	0.000190068	0.25	0.000156526	0.09
chr14	105616988	105617839	-0.325867	0.651735	130389	619182	619188	7	7	0.000187273	0.26	0.00557346	0.965
chr8	76190704	76190896	-0.417361	0.834721	392836	393335	393336	2	2	0.000273921	0.265	0.00110687	0.48
chr3	3125134	3125134	-0.855632	0.855632	266702	145088	145088	1	1	0.00061213	0.285	0.000927978	0.43
chr12	34846306	34846306	-0.846562	0.846562	90082	537929	537929	1	1	0.000673623	0.31	0.00101183	0.46
chr15	102505782	102506257	-0.359145	0.71829	145491	648864	648866	3	3	0.000273921	0.34	0.00301034	0.89
chr19	49539527	49539527	-0.830283	0.830283	203054	775950	775950	1	1	0.000760271	0.35	0.0011432	0.49
chr16	88459714	88459714	0.82552	0.82552	161175	683803	683803	1	5	0.000799403	0.365	0.00119351	0.505
chr17	19193909	19193909	-0.82105	0.82105	167022	698191	698191	1	1	0.0008581	0.39	0.00127178	0.52
chr11	65477552	65477552	-0.818593	0.818593	72478	502922	502922	1	1	0.000877666	0.4	0.00129134	0.525
chr11	193016	193021	-0.374605	0.74921	61847	478526	478527	2	6	0.000514301	0.415	0.00233672	0.765
chr1	174208162	174208162	-0.805675	0.805675	28394	59398	59398	1	1	0.00096711	0.44	0.00141712	0.565
chr2	179847360	179847360	-0.803641	0.803641	230484	125982	125982	1	1	0.000986676	0.445	0.00144787	0.58
chr7	155828212	155828212	-0.792276	0.792276	381300	370477	370477	1	3	0.00110407	0.485	0.00161278	0.62
chr6	28479476	28479996	-0.215753	0.431505	340669	282893	282901	9	36	0.000374545	0.49	0.0465946	1
chr1	21741762	21741762	-0.788426	0.788426	6751	15193	15193	1	4	0.001146	0.505	0.00167148	0.635
chr2	91912063	91912063	-0.787866	0.787866	219625	106420	106420	1	1	0.00115159	0.505	0.00168266	0.64
chr19	54775252	54775252	-0.78074	0.78074	204737	780348	780348	1	1	0.00121587	0.53	0.00178049	0.66
chr14	106069564	106069616	-0.355304	0.710607	130611	619856	619857	2	2	0.000707164	0.54	0.00321438	0.895
chr21	45772987	45772987	-0.77983	0.77983	256413	814630	814630	1	12	0.00122706	0.545	0.00179167	0.675
chr7	23530633	23530633	-0.770671	0.770671	363440	336196	336196	1	7	0.0013165	0.555	0.00192304	0.705
chr21	14410030	14410030	-0.764778	0.764778	252147	806593	806593	1	4	0.00139476	0.58	0.00203484	0.725
chr15	50076459	50076459	-0.764545	0.764545	135359	629475	629475	1	2	0.00140315	0.58	0.00204323	0.725
chr11	10920810	10920810	-0.763703	0.763703	64804	486572	486572	1	5	0.00142271	0.58	0.00206559	0.725
chr4	6666347	6666347	-0.760112	0.760112	294880	198300	198300	1	5	0.0014898	0.58	0.00214106	0.73
chr1	236107209	236107209	-0.757226	0.757226	38406	77448	77448	1	4	0.00153172	0.59	0.00219696	0.74
chr16	2664747	2664747	-0.756769	0.756769	146834	653590	653590	1	2	0.00153172	0.59	0.00219976	0.74
chr19	51301687	51302790	-0.243828	0.487655	203709	777675	777681	7	11	0.000519891	0.595	0.0268639	1
chr7	75154705	75154705	-0.752453	0.752453	370314	349001	349001	1	1	0.00159322	0.605	0.00228081	0.755
chr13	113917124	113917124	-0.751927	0.751927	116285	590224	590224	1	1	0.0016044	0.61	0.00229479	0.76
chr2	2654049	2654357	-0.341121	0.682243	206580	82496	82497	2	3	0.000905617	0.61	0.00414516	0.935
chr10	13515358	13515358	-0.746909	0.746909	43094	442603	442603	1	10	0.00167427	0.63	0.00238703	0.79
chr4	670734	670828	-0.336074	0.672147	292935	193344	193345	2	4	0.000975495	0.64	0.00455324	0.95
chr11	72982425	72982425	-0.745327	0.745327	75054	509163	509163	1	9	0.00169663	0.645	0.00242057	0.805
chr9	3734089	3734089	-0.744887	0.744887	403012	411749	411749	1	1	0.00169943	0.645	0.00242336	0.805
chr17	3584925	3584925	-0.741433	0.741433	163323	689788	689788	1	3	0.00175533	0.655	0.00249045	0.81
chr3	11530057	11530057	-0.740386	0.740386	267941	147475	147475	1	1	0.00175813	0.655	0.00249883	0.81
chr1	228160601	228160601	-0.738927	0.738927	36663	74129	74129	1	5	0.0017721	0.655	0.00251281	0.81
chr13	19847419	19847419	-0.738711	0.738711	105781	570880	570880	1	1	0.00177769	0.655	0.00252119	0.81
chr21	38454366	38454366	-0.737847	0.737847	254538	810980	810980	1	2	0.00180285	0.66	0.00255473	0.815
chr4	1140440	1140842	-0.332957	0.665914	293182	194161	194162	2	4	0.00102301	0.665	0.00486909	0.955
chr13	50069705	50069705	-0.734474	0.734474	110348	579280	579280	1	15	0.00186434	0.675	0.00264138	0.835
chr15	74658693	74660088	-0.179967	0.359934	140130	638303	638310	8	21	0.000628901	0.68	0.0929599	1
chr8	1189684	1189684	-0.727009	0.727009	382824	374309	374309	1	1	0.00199851	0.745	0.00282027	0.87
chr15	73048732	73048732	-0.726904	0.726904	139732	637504	637504	1	3	0.00199851	0.745	0.00282027	0.87
chr12	84405423	84405423	-0.725507	0.725507	96556	551699	551699	1	1	0.00201528	0.745	0.00284822	0.87
chr20	47281725	47281725	-0.724582	0.724582	248057	798738	798738	1	4	0.00202925	0.745	0.0028622	0.87
chr2	3142407	3142407	-0.723326	0.723326	206700	82709	82709	1	1	0.0020628	0.755	0.00290971	0.875
chr3	15382789	15382789	-0.723235	0.723235	269072	149503	149503	1	4	0.0020628	0.755	0.00290971	0.875
chr12	29962944	29962944	-0.723098	0.723098	89449	536782	536782	1	1	0.00206838	0.755	0.0029153	0.875
chr2	127461631	127461631	-0.722963	0.722963	224201	114811	114811	1	1	0.00207118	0.755	0.0029181	0.875
chr16	8986092	8986092	-0.722712	0.722712	148168	656853	656853	1	5	0.00207398	0.755	0.0029209	0.875
chr3	191131492	191131492	-0.721088	0.721088	291232	189900	189900	1	1	0.00209634	0.76	0.00294605	0.88
chr4	89075899	89075899	-0.720593	0.720593	302849	212585	212585	1	1	0.00210472	0.76	0.00295444	0.88
chr1	215745036	215745036	-0.719902	0.719902	34739	70727	70727	1	1	0.00211031	0.76	0.00296282	0.88
chr17	21903187	21903187	-0.718379	0.718379	167625	699420	699420	1	1	0.00215224	0.77	0.00301034	0.89
chr11	91760338	91760338	-0.717944	0.717944	77433	513510	513510	1	1	0.00215503	0.77	0.00301313	0.89
chr3	50268259	50268259	-0.716326	0.716326	274112	159276	159276	1	8	0.00219137	0.77	0.00305786	0.89
chr7	2683257	2683257	-0.714074	0.714074	360514	330450	330450	1	1	0.00223609	0.775	0.00311655	0.895
chr12	123076854	123076854	-0.713639	0.713639	102983	564280	564280	1	1	0.00224168	0.775	0.00312773	0.895
chr12	133472643	133473127	-0.307554	0.615108	105618	570519	570520	2	4	0.00143948	0.785	0.00775086	0.995
chr3	125462528	125462890	-0.262842	0.525685	282133	173368	173370	3	4	0.00113202	0.785	0.0187189	1
chr19	2048650	2048650	-0.708749	0.708749	191178	747966	747966	1	1	0.00236746	0.8	0.00328426	0.905
chr3	125411705	125412355	-0.24134	0.48268	282124	173348	173351	4	5	0.00109569	0.815	0.0281804	1
chr20	48692400	48692400	-0.701206	0.701206	248461	799407	799407	1	1	0.00256592	0.825	0.00351346	0.92
chr4	132273830	132273830	-0.698264	0.698264	306259	218618	218618	1	1	0.00261902	0.84	0.00358054	0.92
chr19	2349979	2349979	-0.69768	0.69768	191348	748412	748412	1	1	0.00263859	0.84	0.0036057	0.92
chr14	19109935	19110297	-0.283516	0.567032	116650	591403	591404	2	3	0.00199012	0.86	0.0123572	0.995
chr17	21730858	21730858	-0.687115	0.687115	167598	699370	699370	1	1	0.00287617	0.865	0.0039467	0.93
chr1	44445979	44446092	-0.23415	0.468299	12926	27926	27928	3	9	0.00162676	0.885	0.0325407	1
chr12	42681908	42681908	-0.675795	0.675795	90405	538499	538499	1	4	0.0032647	0.89	0.00442467	0.945
chr14	105816234	105816234	-0.673973	0.673973	130482	619462	619462	1	2	0.00330383	0.89	0.00448057	0.945
chr5	210986	211416	-0.278138	0.556275	312174	229153	229154	2	3	0.00214385	0.89	0.0137604	1
chr5	119116179	119116179	-0.673598	0.673598	324980	252293	252293	1	2	0.0033206	0.895	0.00450014	0.95
chr11	76339114	76339216	-0.277314	0.554628	75876	510771	510772	2	2	0.00217181	0.895	0.0140035	1
chr16	66664962	66664962	-0.670536	0.670536	155810	672245	672245	1	1	0.00344358	0.905	0.00465107	0.95
chr8	977626	977626	-0.668343	0.668343	382731	374059	374059	1	1	0.00352185	0.905	0.00474611	0.95
chr12	133201736	133201736	-0.666462	0.666462	105476	570030	570030	1	5	0.0036029	0.92	0.00484953	0.955
chr13	37599139	37599139	-0.66556	0.66556	108562	576186	576186	1	1	0.00362806	0.92	0.00488027	0.955
chr10	29766333	29766333	-0.662677	0.662677	45290	446593	446593	1	1	0.00374545	0.92	0.00502003	0.955
chr17	3870415	3870415	-0.662437	0.662437	163470	690101	690101	1	1	0.00375384	0.92	0.00503121	0.955
chr1	206786222	206786222	-0.659336	0.659336	33167	67867	67867	1	10	0.00389639	0.925	0.00520171	0.96
chr8	35391321	35391321	-0.659063	0.659063	388171	384800	384800	1	1	0.00389919	0.925	0.0052045	0.96
chr4	14482701	14482701	-0.656393	0.656393	296233	200971	200971	1	1	0.00401379	0.925	0.00534705	0.96
chr1	215586699	215586699	-0.65638	0.65638	34723	70703	70703	1	1	0.00401658	0.925	0.00534985	0.96
chr2	234262173	234262173	-0.655794	0.655794	237553	138923	138923	1	16	0.00403894	0.925	0.0053806	0.96
chr5	180238795	180238795	-0.655123	0.655123	335284	272489	272489	1	21	0.00407248	0.925	0.00542252	0.96
chr11	47401027	47401027	-0.654499	0.654499	69581	495723	495723	1	4	0.00409484	0.925	0.00545047	0.96
chr12	130876853	130877573	-0.21657	0.433139	104559	567517	567519	3	4	0.00200969	0.93	0.0458762	1
chr16	60010823	60010823	-0.648355	0.648355	155383	671554	671554	1	1	0.00435479	0.94	0.00576912	0.97
chr10	133733416	133733416	-0.648212	0.648212	61017	475762	475762	1	1	0.00435758	0.94	0.00577191	0.97
chr22	24944943	24944943	-0.647412	0.647412	259464	820983	820983	1	3	0.00438274	0.94	0.00580825	0.97
chr7	112903509	112903509	-0.646687	0.646687	375197	358801	358801	1	1	0.0044079	0.94	0.00584459	0.97
chr6	9811285	9811285	-0.646215	0.646215	337407	276493	276493	1	2	0.00442467	0.94	0.00586974	0.97
chr1	145281636	145281636	-0.645652	0.645652	23033	47259	47259	1	1	0.00444982	0.945	0.00590887	0.97
chr14	52240877	52240877	-0.645232	0.645232	120065	599036	599036	1	3	0.0044638	0.945	0.00592285	0.97
chr19	35764710	35764710	-0.645186	0.645186	198885	765780	765780	1	1	0.00446659	0.945	0.00592564	0.97
chr3	130466859	130466859	-0.64494	0.64494	283456	175974	175974	1	2	0.00447777	0.945	0.00593682	0.97
chr22	19970601	19970601	-0.644925	0.644925	258134	818293	818293	1	1	0.00447777	0.945	0.00593682	0.97
chr7	6457570	6457570	-0.642637	0.642637	361576	332958	332958	1	5	0.00458958	0.945	0.00606261	0.97
chr17	4546058	4546058	-0.641329	0.641329	163696	690593	690593	1	16	0.00465666	0.955	0.00613248	0.975
chr8	21683513	21683513	-0.640726	0.640726	385886	380276	380276	1	1	0.00469579	0.955	0.0061772	0.975
chr11	14683035	14683035	-0.639978	0.639978	65556	487821	487821	1	1	0.00471536	0.955	0.00620236	0.975
chr17	30505327	30505327	-0.639679	0.639679	168866	702028	702028	1	1	0.00473493	0.955	0.00622752	0.975
chr19	39827533	39827533	-0.638498	0.638498	200023	768653	768653	1	10	0.00476847	0.955	0.00626944	0.98
chr7	157671453	157671453	-0.637386	0.637386	381895	372097	372097	1	4	0.0048048	0.955	0.00631137	0.98
chr2	23607015	23607015	-0.636092	0.636092	209824	88341	88341	1	4	0.00484114	0.955	0.0063505	0.98
chr21	44830846	44830846	-0.634941	0.634941	256005	813752	813752	1	6	0.00491661	0.96	0.00643436	0.98
chr7	2508548	2508548	-0.634608	0.634608	360422	330136	330136	1	1	0.0049194	0.96	0.00644833	0.98
chr10	117347025	117347025	-0.634388	0.634388	57954	469697	469697	1	1	0.00492779	0.96	0.00646231	0.98
chr22	24823110	24823110	-0.6333	0.6333	259426	820880	820880	1	10	0.00498369	0.965	0.006521	0.98
chr2	202031211	202031211	-0.630687	0.630687	232607	129756	129756	1	2	0.00512345	0.965	0.00668592	0.98
chr12	49425229	49425229	-0.630281	0.630281	91413	540547	540547	1	1	0.00514581	0.965	0.00670828	0.98
chr4	89841012	89841012	-0.627916	0.627916	302980	212860	212860	1	1	0.00527718	0.965	0.00685921	0.98
chr16	33961128	33961128	-0.627053	0.627053	152802	666377	666377	1	13	0.00533028	0.965	0.0069263	0.98
chr7	22813445	22813445	-0.626103	0.626103	363281	335877	335877	1	1	0.00539178	0.965	0.00699897	0.98
chr17	18166172	18166322	-0.244345	0.488691	166789	697728	697729	2	2	0.00334575	0.965	0.0265732	1
chr21	45971840	45971850	-0.243708	0.487417	256488	814787	814788	2	6	0.00337091	0.965	0.0268974	1
chr10	42633559	42633559	-0.62181	0.62181	46685	448855	448855	1	2	0.00566011	0.98	0.00729805	0.99
chr6	46053951	46053951	-0.617849	0.617849	345324	300953	300953	1	1	0.0058921	0.99	0.00757756	0.995
chr11	3659810	3659810	-0.615918	0.615918	63282	483319	483319	1	1	0.00598434	0.99	0.00768936	0.995
chr17	2833657	2833657	-0.615784	0.615784	163169	689383	689383	1	2	0.00599832	0.99	0.00770613	0.995
chr11	119474116	119474116	-0.615476	0.615476	81299	520914	520914	1	2	0.00602627	0.99	0.00773688	0.995
chr2	96427173	96427173	-0.614842	0.614842	219850	106891	106891	1	1	0.00604304	0.99	0.00775644	0.995
chr4	3572794	3572794	-0.612664	0.612664	294120	196745	196745	1	1	0.00615205	0.99	0.00788222	0.995
chr16	33935507	33935507	-0.612322	0.612322	152788	666338	666338	1	5	0.0061772	0.99	0.00791018	0.995
chr11	1520881	1520881	-0.611931	0.611931	62501	480781	480781	1	9	0.00619398	0.99	0.00792974	0.995
chr1	28290114	28290114	-0.611422	0.611422	8877	19634	19634	1	3	0.00623031	0.99	0.00796608	0.995
chr4	68502266	68502266	-0.609089	0.609089	300433	208314	208314	1	1	0.00638963	0.99	0.00814776	0.995
chr2	184221895	184221895	-0.607822	0.607822	230930	126735	126735	1	1	0.00650423	0.99	0.00827075	0.995
chr19	42635518	42635518	-0.607732	0.607732	200907	770743	770743	1	2	0.00650982	0.99	0.00827634	0.995
chr1	16969609	16969609	-0.605972	0.605972	5298	12430	12430	1	2	0.00666914	0.99	0.00845802	0.995
chr16	2719666	2719666	-0.605698	0.605698	146844	653604	653604	1	2	0.00668032	0.99	0.00847758	0.995
chr17	80194058	80194058	-0.605015	0.605015	180984	729177	729177	1	13	0.00672505	0.99	0.0085279	0.995
chr10	75458988	75458988	-0.602847	0.602847	51013	456749	456749	1	2	0.00687319	0.99	0.0086984	0.995
chr2	233764831	233764831	-0.601892	0.601892	237399	138634	138634	1	1	0.00693468	0.99	0.00877107	0.995
chr1	157172461	157172461	-0.601817	0.601817	25588	53889	53889	1	1	0.00694027	0.99	0.00877666	0.995
chr16	32470876	32470876	-0.601326	0.601326	152698	666189	666189	1	2	0.00697102	0.99	0.0088102	0.995
chr7	145716504	145716504	-0.601289	0.601289	379446	366514	366514	1	2	0.00697102	0.99	0.0088102	0.995
chr11	91902852	91902852	-0.59969	0.59969	77443	513520	513520	1	1	0.00712195	0.99	0.00898071	0.995
chr5	84934568	84934568	-0.599556	0.599556	321916	247089	247089	1	2	0.00712195	0.99	0.0089863	0.995
chr1	53542934	53542934	-0.599097	0.599097	14503	31387	31387	1	2	0.00717506	0.99	0.0090422	0.995
chr13	114757305	114757305	-0.597982	0.597982	116483	590878	590878	1	1	0.00725612	0.99	0.00913723	0.995
chr15	90324339	90324339	-0.596	0.596	143203	644439	644439	1	2	0.00741544	0.99	0.00932171	0.995
chr10	6263235	6263235	-0.595551	0.595551	41998	440577	440577	1	13	0.00746016	0.99	0.00937482	0.995
chr2	21324432	21324432	-0.595297	0.595297	209690	88144	88144	1	3	0.00748811	0.99	0.00940556	0.995
chr12	55561094	55561094	-0.59447	0.59447	93189	544986	544986	1	1	0.00754681	0.99	0.00946985	0.995
chr12	90206180	90206180	-0.592525	0.592525	96937	552364	552364	1	2	0.00766141	0.99	0.00962079	0.995
chr7	1247677	1247677	-0.591872	0.591872	359776	328175	328175	1	2	0.00772011	0.99	0.00967948	0.995
chr10	47575018	47575095	-0.220488	0.440975	47451	450410	450411	2	2	0.00455045	0.99	0.0424969	1
chr13	113348391	113348391	-0.587365	0.587365	115974	589184	589184	1	2	0.00807509	0.995	0.0100708	0.995
chr20	1093493	1093493	-0.586726	0.586726	240548	784280	784280	1	7	0.00813378	0.995	0.0101407	0.995
chr15	30896216	30896216	-0.585811	0.585811	132171	623098	623098	1	3	0.00821484	0.995	0.0102245	0.995
chr10	32398960	32398960	-0.583412	0.583412	45816	447470	447470	1	6	0.00841889	0.995	0.0104593	0.995
chr18	74500625	74500625	-0.583307	0.583307	189277	743661	743661	1	1	0.00842448	0.995	0.0104649	0.995
chr15	29095036	29095036	-0.582298	0.582298	131932	622685	622685	1	1	0.00853069	0.995	0.0105767	0.995
chr1	146710676	146710676	-0.581833	0.581833	23210	47715	47715	1	2	0.00856982	0.995	0.010627	0.995
chr17	80022075	80022075	-0.579518	0.579518	180904	728930	728930	1	2	0.00877107	0.995	0.0108506	0.995
chr6	4836428	4836428	-0.578878	0.578878	336638	275170	275170	1	2	0.00882138	0.995	0.0109177	0.995
chr16	88597573	88597573	-0.578654	0.578654	161243	683999	683999	1	3	0.00883256	0.995	0.0109345	0.995
chr1	3667833	3667833	-0.577007	0.577007	1554	4848	4848	1	3	0.00899189	0.995	0.0111134	0.995
chr16	1493343	1493343	-0.57687	0.57687	146253	651614	651614	1	6	0.00900027	0.995	0.0111246	0.995
chr11	790293	790293	-0.576364	0.576364	62145	479612	479612	1	14	0.00907853	0.995	0.0112112	0.995
chr20	18151371	18151371	-0.576151	0.576151	242778	788543	788543	1	1	0.00910369	0.995	0.011242	0.995
chr19	6731473	6731473	-0.573273	0.573273	193243	752655	752655	1	1	0.00942792	0.995	0.0116109	0.995
chr13	114284038	114284038	-0.573174	0.573174	116454	590735	590735	1	3	0.00943631	0.995	0.0116193	0.995
chr8	43828755	43828755	-0.571341	0.571341	389550	387444	387444	1	3	0.00960681	0.995	0.0118317	0.995
chr17	80021035	80021035	-0.57102	0.57102	180903	728926	728926	1	4	0.00963197	0.995	0.0118569	0.995
chr2	241611326	241611326	-0.568883	0.568883	239683	143216	143216	1	1	0.00988632	0.995	0.0121476	0.995
chr16	87445639	87445639	-0.568824	0.568824	160706	682614	682614	1	17	0.00989191	0.995	0.0121532	0.995
chr7	71203155	71203155	-0.568751	0.568751	369650	347663	347663	1	2	0.00989471	0.995	0.012156	0.995
chr10	45921192	45921192	-0.568475	0.568475	47295	450111	450111	1	1	0.00992266	0.995	0.0121867	0.995
chr22	46518684	46518684	-0.567484	0.567484	265050	832016	832016	1	4	0.0100289	0.995	0.0123125	0.995
chr15	102297939	102297939	-0.56732	0.56732	145470	648828	648828	1	1	0.0100456	0.995	0.012332	0.995
chr22	31612458	31612458	-0.566919	0.566919	261004	823946	823946	1	1	0.010082	0.995	0.0123712	0.995
chr1	159844228	159844228	-0.566705	0.566705	26001	54624	54624	1	2	0.0101099	0.995	0.0124019	0.995
chr15	31093378	31093811	-0.218388	0.436775	132198	623138	623139	2	4	0.00468182	0.995	0.044283	1
chr14	105415856	105416582	-0.169805	0.339609	130294	618957	618959	3	3	0.00323954	0.995	0.11257	1
chr3	34199953	34199953	-0.565984	0.565984	271158	152912	152912	1	1	0.0101854	1	0.0124942	1
chr10	98366203	98366203	-0.565607	0.565607	54686	463195	463195	1	2	0.0102161	1	0.0125249	1
chr12	74982578	74982578	-0.565412	0.565412	95686	550311	550311	1	1	0.0102413	1	0.0125529	1
chr19	55249984	55249984	-0.56389	0.56389	204884	780721	780721	1	5	0.0104398	1	0.0127653	1
chr8	142263053	142263053	-0.563733	0.563733	401150	406983	406983	1	20	0.0104509	1	0.0127793	1
chr14	105391635	105391635	-0.562597	0.562597	130281	618934	618934	1	1	0.0105627	1	0.0129274	1
chr11	67183546	67183546	-0.562075	0.562075	73122	504834	504834	1	11	0.0106354	1	0.0130057	1
chr12	122880602	122880602	-0.561252	0.561252	102937	564187	564187	1	8	0.0107249	1	0.0131119	1
chr5	171550255	171550255	-0.560652	0.560652	332898	267449	267449	1	1	0.0107836	1	0.013179	1
chr5	176938407	176938407	-0.560277	0.560277	334279	270306	270306	1	15	0.0108311	1	0.0132293	1
chr16	88978463	88978463	-0.559837	0.559837	161464	684708	684708	1	1	0.0108674	1	0.0132712	1
chr14	89038285	89038285	-0.55921	0.55921	126063	610003	610003	1	1	0.0109317	1	0.0133495	1
chr1	1513877	1513877	-0.558803	0.558803	481	1621	1621	1	1	0.010982	1	0.0134026	1
chr10	106095350	106095350	-0.558079	0.558079	56650	467509	467509	1	13	0.0110659	1	0.0135032	1
chr19	58180497	58180497	-0.55728	0.55728	205642	782860	782860	1	6	0.0111805	1	0.0136234	1
chr11	79210331	79210331	-0.557126	0.557126	76520	511930	511930	1	1	0.0112028	1	0.0136513	1
chr11	1847227	1847227	-0.556773	0.556773	62632	481133	481133	1	4	0.0112531	1	0.0137044	1
chr5	87546846	87546846	-0.555904	0.555904	322062	247336	247336	1	2	0.0113566	1	0.0138246	1
chr3	186371902	186371902	-0.554404	0.554404	290372	188514	188514	1	1	0.0115522	1	0.0140371	1
chr4	969287	969287	-0.55431	0.55431	293098	193891	193891	1	6	0.0115606	1	0.0140482	1
chr15	20145975	20145975	-0.554179	0.554179	130935	620495	620495	1	1	0.0115746	1	0.0140622	1
chr19	4183272	4183272	-0.553605	0.553605	192226	750483	750483	1	12	0.0116389	1	0.0141405	1
chr16	90234899	90234899	-0.551929	0.551929	162082	686561	686561	1	3	0.0118569	1	0.0143893	1
chr6	26382695	26382695	-0.551623	0.551623	340221	281543	281543	1	9	0.0119072	1	0.014448	1
chr17	60353128	60353128	-0.551279	0.551279	175524	716794	716794	1	2	0.0119435	1	0.0144927	1
chr11	85439398	85439398	-0.549842	0.549842	76910	512625	512625	1	6	0.0121699	1	0.0147331	1
chr11	47431044	47431044	-0.547748	0.547748	69593	495763	495763	1	18	0.0124522	1	0.0150573	1
chr8	1197231	1197231	-0.547591	0.547591	382827	374313	374313	1	3	0.0124718	1	0.0150796	1
chr15	60564950	60564950	-0.546758	0.546758	136865	632263	632263	1	1	0.012592	1	0.0152138	1
chr14	24629122	24629122	-0.546728	0.546728	117773	594336	594336	1	7	0.0125948	1	0.0152166	1
chr10	69605965	69605965	-0.54663	0.54663	49491	453876	453876	1	1	0.0125948	1	0.0152166	1
chr12	28354209	28354209	-0.546165	0.546165	89284	536518	536518	1	1	0.0126451	1	0.0152697	1
chr8	39787728	39787728	-0.544757	0.544757	388858	386152	386152	1	1	0.0128519	1	0.0154905	1
chr16	634271	634271	-0.544257	0.544257	145770	649669	649669	1	4	0.0129302	1	0.0155828	1
chr1	2174895	2174895	-0.542803	0.542803	815	2650	2650	1	3	0.0131734	1	0.0158511	1
chr8	1185252	1185252	-0.542152	0.542152	382822	374304	374304	1	5	0.0132516	1	0.0159433	1
chr8	29177610	29177610	-0.541654	0.541654	387478	383614	383614	1	5	0.0133131	1	0.0160132	1
chr8	112053139	112053139	-0.541245	0.541245	396556	399888	399888	1	2	0.0133662	1	0.0160719	1
chr7	27778364	27778364	-0.541236	0.541236	364113	337896	337896	1	23	0.013369	1	0.0160747	1
chr8	135478586	135478586	-0.540872	0.540872	400132	405222	405222	1	3	0.0134193	1	0.016125	1
chr22	47607540	47607540	-0.539698	0.539698	265484	832790	832790	1	1	0.0135619	1	0.0162788	1
chr7	158211035	158211035	-0.539351	0.539351	382121	372667	372667	1	1	0.0136066	1	0.0163374	1
chr14	102704899	102704899	-0.538325	0.538325	129345	616673	616673	1	2	0.0137576	1	0.0165024	1
chr19	14243544	14243544	0.538231	0.538231	195413	758286	758286	1	1	0.0137715	1	0.0165163	1
chr18	13004337	13004337	-0.537346	0.537346	183184	733815	733815	1	1	0.0139029	1	0.0166645	1
chr3	189314788	189314788	-0.536821	0.536821	290940	189454	189454	1	2	0.0139616	1	0.016726	1
chr22	18836081	18836081	-0.534992	0.534992	257780	817499	817499	1	2	0.0142271	1	0.0170167	1
chr13	50370537	50370537	-0.534872	0.534872	110414	579419	579419	1	1	0.0142467	1	0.017039	1
chr2	220115252	220115252	-0.534588	0.534588	235311	134708	134708	1	4	0.0142886	1	0.0170893	1
chr11	46400378	46400378	-0.53415	0.53415	69301	495111	495111	1	1	0.0143557	1	0.0171704	1
chr4	1388615	1388615	-0.533988	0.533988	293304	194648	194648	1	10	0.0143865	1	0.0172039	1
chr14	94407033	94407033	-0.533101	0.533101	127272	612253	612253	1	8	0.0145318	1	0.0173661	1
chr1	11809626	11809626	-0.531805	0.531805	4039	9864	9864	1	1	0.0146827	1	0.0175338	1
chr9	135248749	135248749	-0.530792	0.530792	415581	432385	432385	1	1	0.0148532	1	0.0177182	1
chr1	149707492	149707492	-0.530748	0.530748	23502	48355	48355	1	1	0.0148644	1	0.0177294	1
chr1	181697730	181697730	-0.530147	0.530147	29463	61291	61291	1	2	0.0149399	1	0.0178217	1
chr16	2261957	2261957	-0.528608	0.528608	146671	653101	653101	1	6	0.0152222	1	0.0181431	1
chr11	73075120	73075120	-0.527668	0.527668	75094	509253	509253	1	1	0.0153871	1	0.0183192	1
chr6	31673423	31673423	-0.526452	0.526452	341622	289275	289275	1	5	0.0156359	1	0.0185903	1
chr1	204135787	204135787	-0.52633	0.52633	32428	66436	66436	1	6	0.0156554	1	0.0186127	1
chr1	168058993	168058993	-0.526137	0.526137	27544	57817	57817	1	4	0.0156834	1	0.0186406	1
chr16	85168343	85168343	-0.525683	0.525683	159747	680546	680546	1	4	0.0157589	1	0.0187189	1
chr17	80022958	80022958	-0.525478	0.525478	180905	728934	728934	1	17	0.0157896	1	0.0187524	1
chr3	143530628	143530628	-0.525045	0.525045	285250	179373	179373	1	1	0.0158483	1	0.0188251	1
chr20	49020892	49020892	-0.524481	0.524481	248591	799639	799639	1	3	0.015893	1	0.0188838	1
chr1	142656446	142656446	-0.524212	0.524212	22826	46894	46894	1	1	0.0159377	1	0.0189313	1
chr11	71618540	71618540	-0.52265	0.52265	74652	508329	508329	1	3	0.0162005	1	0.0192192	1
chr19	5711310	5711310	-0.522646	0.522646	192865	751820	751820	1	5	0.0162033	1	0.019222	1
chr10	123940001	123940001	-0.52256	0.52256	59043	471789	471789	1	1	0.0162396	1	0.0192583	1
chr1	222505985	222505985	-0.522142	0.522142	35529	72033	72033	1	1	0.0162955	1	0.0193198	1
chr1	151741997	151741997	-0.521327	0.521327	23976	49737	49737	1	2	0.0164185	1	0.0194512	1
chr5	82733754	82733754	-0.520065	0.520065	321790	246867	246867	1	1	0.0166337	1	0.0196776	1
chr18	112310	112310	-0.519731	0.519731	181452	730730	730730	1	5	0.0166868	1	0.0197363	1
chr20	62574273	62574273	-0.519142	0.519142	251941	806121	806121	1	11	0.0167958	1	0.0198593	1
chr22	50880372	50880372	-0.518568	0.518568	266396	834496	834496	1	3	0.0168881	1	0.0199627	1
chr13	112876974	112876974	-0.518506	0.518506	115832	588822	588822	1	1	0.0169021	1	0.0199795	1
chr7	149808149	149808149	-0.518453	0.518453	379941	367466	367466	1	1	0.0169077	1	0.0199851	1
chr2	97127326	97127326	-0.518307	0.518307	219983	107173	107173	1	1	0.0169328	1	0.0200158	1
chr17	74498163	74498163	-0.518297	0.518297	178630	722868	722868	1	11	0.0169328	1	0.0200158	1
chr10	2139706	2139706	-0.517877	0.517877	41022	438686	438686	1	1	0.0170027	1	0.0200885	1
chr22	25574877	25574877	-0.516521	0.516521	259623	821282	821282	1	1	0.017257	1	0.0203596	1
chr13	110385518	110385518	-0.51652	0.51652	115088	587099	587099	1	1	0.017257	1	0.0203596	1
chr1	115690753	115690753	-0.515451	0.515451	21976	45308	45308	1	1	0.0174611	1	0.0205804	1
chr19	47062488	47062488	-0.515053	0.515053	202166	773881	773881	1	1	0.0175477	1	0.0206783	1
chr21	34439499	34439499	-0.514712	0.514712	253696	809319	809319	1	2	0.017598	1	0.0207342	1
chr15	52264396	52264396	-0.514433	0.514433	135736	630155	630155	1	15	0.0176456	1	0.0207873	1
chr16	29975592	29975592	-0.514326	0.514326	152024	664170	664170	1	1	0.0176595	1	0.0207985	1
chr11	55753849	55753849	-0.511851	0.511851	70015	496575	496575	1	1	0.0181235	1	0.0213155	1
chr2	80325984	80325984	-0.51178	0.51178	218525	104293	104293	1	2	0.0181459	1	0.0213407	1
chr13	19383292	19383292	-0.510564	0.510564	105715	570770	570770	1	2	0.0183443	1	0.0215503	1
chr22	31028489	31028489	0.510114	0.510114	260854	823556	823556	1	1	0.018417	1	0.0216286	1
chr3	63082385	63082385	-0.509807	0.509807	276256	163543	163543	1	3	0.0184841	1	0.0216985	1
chr4	100970432	100970432	-0.50957	0.50957	303722	214106	214106	1	1	0.0185288	1	0.021746	1
chr1	24126017	24126017	-0.50888	0.50888	7549	16672	16672	1	24	0.0186546	1	0.0218885	1
chrX	10558073	10558073	-0.508433	0.508433	418453	835843	835843	1	1	0.0187189	1	0.0219584	1
chr5	35574064	35574064	-0.5082	0.5082	316468	237437	237437	1	1	0.0187636	1	0.0220031	1
chr8	145643535	145643535	-0.50758	0.50758	402422	410433	410433	1	6	0.0188726	1	0.0221317	1
chr7	75251045	75251045	-0.507216	0.507216	370342	349052	349052	1	2	0.0189313	1	0.0221932	1
chr1	3154447	3154447	-0.506353	0.506353	1271	4024	4024	1	8	0.0190934	1	0.0223721	1
chr10	96990980	96990980	-0.502398	0.502398	54383	462643	462643	1	9	0.0199264	1	0.0232861	1
chr12	132061537	132061537	-0.501848	0.501848	104970	568409	568409	1	2	0.0200605	1	0.0234315	1
chr2	61032631	61032631	-0.501759	0.501759	215504	98488	98488	1	1	0.0200661	1	0.0234398	1
chr17	42422247	42422247	-0.501596	0.501596	171900	709103	709103	1	13	0.0200857	1	0.0234678	1
chr7	61969485	61969485	-0.501362	0.501362	368682	345947	345947	1	6	0.020136	1	0.0235265	1
chr3	76062325	76062325	-0.501345	0.501345	277917	166225	166225	1	2	0.020136	1	0.0235265	1
chr20	59965581	59965581	-0.50123	0.50123	250783	803466	803466	1	3	0.0201584	1	0.0235488	1
chr10	32795645	32795645	-0.500934	0.500934	45885	447589	447589	1	2	0.0202003	1	0.0235964	1
chr17	74275137	74275137	-0.500672	0.500672	178533	722653	722653	1	3	0.020259	1	0.0236551	1
chr14	106381204	106381204	-0.500569	0.500569	130724	620134	620134	1	2	0.0202842	1	0.023683	1
chr17	43412082	43412082	-0.499953	0.499953	172242	709876	709876	1	1	0.0204295	1	0.0238395	1
chr19	14245908	14245908	0.499142	0.499142	195414	758287	758287	1	1	0.0205665	1	0.0239905	1
chr2	162137680	162137680	-0.498151	0.498151	228143	121471	121471	1	2	0.0207733	1	0.0242141	1
chr2	32849433	32849433	-0.497919	0.497919	211787	92209	92209	1	1	0.020832	1	0.0242784	1
chr20	62438325	62438325	-0.495215	0.495215	251872	805958	805958	1	1	0.0214749	1	0.0249632	1
chr1	157044128	157044128	-0.495036	0.495036	25546	53817	53817	1	2	0.0215196	1	0.0250191	1
chr14	103560813	103560813	-0.49448	0.49448	129616	617265	617265	1	4	0.0216258	1	0.0251337	1
chr5	126190529	126190529	-0.494184	0.494184	325752	253573	253573	1	5	0.0217152	1	0.0252287	1
chr21	47553567	47553567	-0.494102	0.494102	257127	816172	816172	1	1	0.0217432	1	0.0252567	1
chr3	50190799	50190799	-0.493836	0.493836	274072	159169	159169	1	2	0.0217907	1	0.0253042	1
chr19	14045685	14045685	-0.493165	0.493165	195337	758056	758056	1	1	0.0219137	1	0.0254383	1
chr2	53814537	53814537	-0.491491	0.491491	214725	97112	97112	1	2	0.0223022	1	0.0258688	1
chr16	89946313	89946313	-0.491116	0.491116	161972	686215	686215	1	2	0.0224196	1	0.0259918	1
chr20	62866092	62866092	-0.490621	0.490621	252074	806471	806471	1	5	0.0225202	1	0.0260952	1
chr7	1157282	1157282	-0.490028	0.490028	359736	328065	328065	1	2	0.022674	1	0.0262601	1
chr1	2561796	2561796	-0.489519	0.489519	1033	3333	3333	1	6	0.0227606	1	0.0263607	1
chr21	47540313	47540313	-0.488901	0.488901	257119	816152	816152	1	1	0.0229032	1	0.0265173	1
chr4	120915594	120915594	-0.488727	0.488727	305400	217116	217116	1	1	0.0229367	1	0.0265536	1
chr19	2422172	2422172	-0.488644	0.488644	191370	748453	748453	1	2	0.0229758	1	0.0265955	1
chr2	74351194	74351194	-0.48853	0.48853	217926	103014	103014	1	1	0.0229982	1	0.0266207	1
chr15	28703058	28703058	-0.488525	0.488525	131901	622628	622628	1	4	0.0229982	1	0.0266207	1
chr9	140171189	140171189	-0.488353	0.488353	417553	436314	436314	1	20	0.0230373	1	0.0266626	1
chr3	38493060	38493060	-0.488279	0.488279	271617	153764	153764	1	1	0.0230513	1	0.0266766	1
chr3	13034632	13034632	-0.487577	0.487577	268325	148220	148220	1	3	0.023233	1	0.0268666	1
chr1	33516621	33516621	-0.48641	0.48641	10237	22390	22390	1	3	0.0234762	1	0.0271294	1
chr20	704641	704641	-0.484966	0.484966	240476	784117	784117	1	2	0.0238004	1	0.0274844	1
chr15	90624655	90624655	-0.484494	0.484494	143295	644618	644618	1	9	0.0239458	1	0.0276353	1
chr16	67236358	67236358	-0.48414	0.48414	156004	672825	672825	1	5	0.0240352	1	0.0277415	1
chr22	25713036	25713036	-0.48384	0.48384	259653	821350	821350	1	1	0.024119	1	0.0278282	1
chr6	33253866	33253866	-0.483419	0.483419	342162	294023	294023	1	4	0.0242141	1	0.0279344	1
chr12	50962271	50962271	-0.483101	0.483101	91858	541651	541651	1	1	0.0243343	1	0.028063	1
chr22	21636474	21636474	-0.482655	0.482655	258556	819251	819251	1	2	0.0244573	1	0.0281859	1
chr1	155942085	155942085	-0.482589	0.482589	25098	52658	52658	1	3	0.0244684	1	0.0281971	1
chr2	71270509	71270509	-0.482507	0.482507	217329	101865	101865	1	1	0.0245048	1	0.028239	1
chr18	14543867	14543867	-0.482349	0.482349	183464	734273	734273	1	7	0.0245523	1	0.0282894	1
chr6	32014663	32014663	-0.480912	0.480912	341766	290644	290644	1	60	0.0249212	1	0.028703	1
chr17	26692844	26692844	-0.480879	0.480879	167988	700104	700104	1	8	0.0249324	1	0.0287142	1
chr1	231425594	231425594	-0.480316	0.480316	37504	75889	75889	1	1	0.0251029	1	0.0288959	1
chr6	88033562	88033562	0.479387	0.479387	348391	306375	306375	1	1	0.0253209	1	0.0291419	1
chr5	172305242	172305242	-0.479245	0.479245	333179	267953	267953	1	2	0.0253713	1	0.029195	1
chr17	49242163	49242163	-0.479047	0.479047	173923	713884	713884	1	18	0.025416	1	0.0292425	1
chr7	23209693	23209693	-0.478681	0.478681	363351	336010	336010	1	1	0.0255222	1	0.0293571	1
chr19	39970721	39970721	-0.477687	0.477687	200076	768794	768794	1	13	0.0257318	1	0.0295975	1
chr6	31767888	31767888	-0.476186	0.476186	341668	289712	289712	1	3	0.0261679	1	0.0300559	1
chr17	36339887	36339887	-0.47603	0.47603	169907	704115	704115	1	1	0.026207	1	0.0301006	1
chr9	36788339	36788339	0.475219	0.475219	405609	416142	416142	1	1	0.0264669	1	0.0303773	1
chr17	42676997	42676997	0.474929	0.474929	171968	709254	709254	1	2	0.0265396	1	0.0304584	1
chr2	132515324	132515324	-0.474773	0.474773	225200	116792	116792	1	1	0.0266011	1	0.0305255	1
chr11	72438402	72438402	-0.474391	0.474391	74909	508895	508895	1	8	0.0267129	1	0.0306484	1
chr4	6606956	6606956	-0.473752	0.473752	294856	198242	198242	1	5	0.0268918	1	0.0308413	1
chr1	104805432	104805432	-0.473284	0.473284	20440	42003	42003	1	1	0.0270064	1	0.0309671	1
chr3	137895141	137895141	-0.472984	0.472984	284406	177729	177729	1	1	0.0271238	1	0.0310873	1
chr1	104239701	104239701	-0.472762	0.472762	20431	41986	41986	1	3	0.0271797	1	0.031146	1
chr5	132107420	132107420	-0.472716	0.472716	326436	254887	254887	1	1	0.0271937	1	0.0311599	1
chr19	41319339	41319339	-0.472498	0.472498	200520	769887	769887	1	2	0.0272552	1	0.0312298	1
chr19	36449124	36449124	-0.472443	0.472443	199150	766519	766519	1	1	0.0272663	1	0.0312438	1
chr8	133747448	133747448	0.472055	0.472055	399786	404649	404649	1	1	0.0273642	1	0.0313472	1
chr1	173963112	173963112	-0.471826	0.471826	28358	59335	59335	1	2	0.0274201	1	0.0314115	1
chr6	69831415	69831415	-0.471674	0.471674	347018	303773	303773	1	2	0.0274732	1	0.031473	1
chr13	114276511	114276511	-0.471169	0.471169	116447	590719	590719	1	3	0.0276101	1	0.0316239	1
chr2	15188834	15188834	-0.470691	0.470691	208779	86620	86620	1	1	0.0277303	1	0.0317497	1
chr16	88056229	88056229	-0.469705	0.469705	160998	683363	683363	1	1	0.0280322	1	0.0320712	1
chr6	113852490	113852490	-0.467961	0.467961	351021	311206	311206	1	3	0.028594	1	0.0326637	1
chr9	44841495	44841495	-0.467271	0.467271	406110	416916	416916	1	1	0.0287869	1	0.032865	1
chr8	115516486	115516486	-0.467024	0.467024	396646	400046	400046	1	2	0.028854	1	0.0329293	1
chr4	100038717	100038717	-0.466781	0.466781	303615	213884	213884	1	1	0.0289155	1	0.0329907	1
chr22	43040446	43040446	-0.466646	0.466646	263940	829910	829910	1	8	0.028949	1	0.0330271	1
chr3	178578030	178578030	-0.466607	0.466607	288949	185645	185645	1	2	0.0289574	1	0.0330355	1
chr3	148898124	148898124	-0.466242	0.466242	285642	180160	180160	1	2	0.0290748	1	0.0331557	1
chr19	58515233	58515233	-0.465355	0.465355	205733	783131	783131	1	17	0.0293739	1	0.0334967	1
chr9	125653553	125653553	-0.465067	0.465067	412915	427642	427642	1	2	0.0294493	1	0.0335749	1
chr14	99683656	99683656	-0.464558	0.464558	128257	614091	614091	1	1	0.0295975	1	0.033737	1
chr4	119557464	119557464	-0.464476	0.464476	305228	216805	216805	1	1	0.0296226	1	0.0337594	1
chr9	44879485	44879485	-0.463904	0.463904	406122	416935	416935	1	2	0.0297959	1	0.0339411	1
chr1	1354134	1354134	-0.462863	0.462863	394	1328	1328	1	1	0.0301593	1	0.0343268	1
chr3	111280921	111280921	-0.4621	0.4621	279977	169528	169528	1	1	0.0304751	1	0.0346706	1
chr5	176786758	176786758	-0.462075	0.462075	334199	270050	270050	1	1	0.0304863	1	0.0346846	1
chr3	188740748	188740748	-0.461543	0.461543	290855	189351	189351	1	1	0.0306149	1	0.0348215	1
chr13	19239716	19239716	-0.461504	0.461504	105701	570748	570748	1	7	0.0306261	1	0.0348355	1
chr11	71318057	71318057	-0.460927	0.460927	74593	508203	508203	1	1	0.0308301	1	0.0350563	1
chr14	61938004	61938004	-0.459383	0.459383	121649	601957	601957	1	1	0.0313808	1	0.0356489	1
chr5	99726346	99726346	-0.45898	0.45898	323292	249453	249453	1	1	0.0314926	1	0.0357719	1
chr19	51883242	51883242	-0.458734	0.458734	203918	778209	778209	1	1	0.0315708	1	0.0358557	1
chr17	16876459	16876459	-0.458384	0.458384	166261	696654	696654	1	11	0.0316742	1	0.0359703	1
chr19	49234329	49234329	-0.45824	0.45824	202938	775631	775631	1	1	0.0317106	1	0.0360095	1
chr1	12888853	12888853	-0.45821	0.45821	4387	10585	10585	1	1	0.0317274	1	0.0360262	1
chr2	140748360	140748360	-0.458168	0.458168	226038	118157	118157	1	1	0.0317385	1	0.0360374	1
chr12	132520433	132520433	-0.457973	0.457973	105180	568925	568925	1	5	0.0317833	1	0.0360849	1
chr15	85360052	85360052	-0.457973	0.457973	142335	642795	642795	1	7	0.0317833	1	0.0360849	1
chr11	69061911	69061911	-0.457715	0.457715	73787	506448	506448	1	7	0.0318671	1	0.0361688	1
chr14	106359966	106359966	-0.456679	0.456679	130709	620075	620075	1	5	0.0321774	1	0.0364958	1
chr8	111834906	111834906	-0.456336	0.456336	396542	399871	399871	1	4	0.0323004	1	0.0366328	1
chr16	21532834	21532834	-0.456279	0.456279	150413	660906	660906	1	3	0.0323283	1	0.0366607	1
chr14	69504279	69504279	-0.455243	0.455243	123163	604583	604583	1	2	0.0326665	1	0.0370017	1
chr22	32541267	32541267	-0.454728	0.454728	261225	824424	824424	1	1	0.0328286	1	0.0371639	1
chr18	18512278	18512278	-0.45459	0.45459	183508	734349	734349	1	7	0.0328817	1	0.0372226	1
chr1	225617393	225617393	-0.454415	0.454415	36026	72921	72921	1	18	0.0329516	1	0.0372952	1
chr2	8634827	8634827	-0.453963	0.453963	207486	84264	84264	1	2	0.0331668	1	0.0375216	1
chr9	67793839	67793839	-0.453387	0.453387	406179	417012	417012	1	1	0.0333513	1	0.0377285	1
chr2	85781712	85781712	-0.453314	0.453314	218927	105048	105048	1	2	0.0333765	1	0.0377592	1
chr11	17630176	17630176	-0.453233	0.453233	65992	488682	488682	1	2	0.03341	1	0.0377983	1
chr12	116853116	116853116	-0.452396	0.452396	101532	561084	561084	1	1	0.0337342	1	0.038131	1
chr22	20987644	20987644	-0.452081	0.452081	258402	818881	818881	1	1	0.0338377	1	0.0382372	1
chr15	30697867	30697867	-0.451695	0.451695	132156	623075	623075	1	1	0.0339495	1	0.0383518	1
chr15	74610294	74610294	-0.451212	0.451212	140114	638271	638271	1	6	0.0341172	1	0.0385335	1
chr17	39538333	39538333	-0.451151	0.451151	170875	706407	706407	1	1	0.0341312	1	0.0385474	1
chr10	65575757	65575757	-0.450737	0.450737	49319	453631	453631	1	1	0.0342653	1	0.0387012	1
chr10	3753057	3753057	-0.449767	0.449767	41352	439394	439394	1	1	0.0345812	1	0.0390561	1
chr19	49540241	49540241	-0.448819	0.448819	203055	775953	775953	1	4	0.0349417	1	0.0394531	1
chr21	47032816	47032816	-0.448716	0.448716	256936	815796	815796	1	1	0.0349725	1	0.0394866	1
chr1	181295153	181295153	-0.448709	0.448709	29405	61212	61212	1	2	0.0349725	1	0.0394866	1
chr2	176624628	176624628	-0.448271	0.448271	229991	124812	124812	1	1	0.0351374	1	0.0396571	1
chr9	136100577	136100577	-0.447667	0.447667	415843	432862	432862	1	2	0.0353358	1	0.0398779	1
chr11	64405346	64405346	-0.447605	0.447605	72019	501481	501481	1	8	0.0353582	1	0.0399003	1
chr19	43028617	43028617	-0.447602	0.447602	201060	771148	771148	1	1	0.0353582	1	0.0399003	1
chr3	75478749	75478749	-0.447491	0.447491	277848	166083	166083	1	1	0.0353945	1	0.0399338	1
chr16	56945735	56945735	-0.445878	0.445878	154678	670098	670098	1	1	0.0359927	1	0.0405739	1
chr10	2632783	2632783	-0.445333	0.445333	41077	438793	438793	1	1	0.0361828	1	0.0407723	1
chr11	65559109	65559109	-0.444776	0.444776	72506	503020	503020	1	8	0.0364176	1	0.0410267	1
chr17	38470900	38470900	-0.44439	0.44439	170549	705686	705686	1	2	0.0365685	1	0.0411972	1
chr1	15782575	15782575	-0.444284	0.444284	4874	11447	11447	1	2	0.0366104	1	0.0412391	1
chr1	38482085	38482085	-0.443782	0.443782	11330	24670	24670	1	5	0.0367669	1	0.0414124	1
chr19	4634006	4634006	-0.443714	0.443714	192420	750927	750927	1	1	0.0367865	1	0.041432	1
chr22	38847797	38847797	-0.443421	0.443421	262679	827255	827255	1	1	0.0369011	1	0.0415578	1
chr19	18385268	18385268	-0.442962	0.442962	196728	761281	761281	1	8	0.037052	1	0.0417283	1
chr8	116226967	116226967	-0.442897	0.442897	396680	400082	400082	1	1	0.0370968	1	0.041773	1
chr5	43745421	43745421	-0.442882	0.442882	317584	239536	239536	1	1	0.0370996	1	0.0417758	1
chr17	75170926	75170926	-0.442782	0.442782	178875	723408	723408	1	3	0.0371219	1	0.0417982	1
chr19	9004213	9004213	-0.442703	0.442703	193898	754205	754205	1	2	0.0371722	1	0.0418485	1
chr12	133260711	133260711	-0.442426	0.442426	105508	570107	570107	1	1	0.0372701	1	0.0419519	1
chr4	40453161	40453161	0.44209	0.44209	298495	204709	204709	1	1	0.0373903	1	0.0420777	1
chr3	11686802	11686802	-0.441967	0.441967	267998	147602	147602	1	3	0.0374406	1	0.0421336	1
chr17	21561886	21561886	-0.441928	0.441928	167595	699361	699361	1	3	0.0374573	1	0.0421503	1
chr2	96194519	96194519	-0.441908	0.441908	219824	106856	106856	1	4	0.0374601	1	0.0421531	1
chr6	15038358	15038358	0.441208	0.441208	338512	278375	278375	1	1	0.0377061	1	0.0424159	1
chr10	134304461	134304461	-0.440998	0.440998	61265	476531	476531	1	10	0.0377704	1	0.0424885	1
chr17	22255543	22255543	-0.440133	0.440133	167672	699518	699518	1	1	0.0381338	1	0.0428743	1
chr13	101192361	101192361	-0.439816	0.439816	114181	585650	585650	1	1	0.0382484	1	0.0429917	1
chr3	47024090	47024090	-0.439342	0.439342	273265	157065	157065	1	4	0.0384077	1	0.0431538	1
chr12	1500768	1500768	-0.439084	0.439084	84780	527486	527486	1	3	0.0385027	1	0.0432516	1
chr15	24803181	24803181	-0.438318	0.438318	131287	621167	621167	1	2	0.038813	1	0.043587	1
chr17	27170225	27170225	-0.438267	0.438267	168121	700541	700541	1	12	0.0388269	1	0.0436038	1
chr17	61562197	61562197	-0.437698	0.437698	175749	717197	717197	1	7	0.039045	1	0.043833	1
chr8	129757180	129757180	-0.43758	0.43758	399193	403828	403828	1	1	0.039112	1	0.0439085	1
chr16	1570449	1570449	-0.436283	0.436283	146299	651797	651797	1	4	0.0396431	1	0.0444871	1
chr6	32562533	32562533	-0.436088	0.436088	341962	292176	292176	1	1	0.0397214	1	0.0445793	1
chr8	1232045	1232045	-0.435701	0.435701	382840	374346	374346	1	2	0.0398444	1	0.0447051	1
chr18	76978219	76978219	-0.43537	0.43537	189772	744486	744486	1	1	0.0399841	1	0.0448504	1
chr3	44379104	44379104	-0.435302	0.435302	272588	155665	155665	1	17	0.0400121	1	0.0448812	1
chr10	46962447	46962447	-0.435188	0.435188	47375	450283	450283	1	6	0.0400708	1	0.0449455	1
chr17	3797333	3797333	-0.435167	0.435167	163433	690004	690004	1	4	0.0400764	1	0.044951	1
chr3	38054983	38054983	0.43335	0.43335	271525	153554	153554	1	1	0.0408478	1	0.0457784	1
chr19	17660113	17660113	-0.433269	0.433269	196452	760573	760573	1	1	0.0408842	1	0.0458147	1
chr6	70507342	70507342	-0.433242	0.433242	347042	303817	303817	1	16	0.0409009	1	0.0458315	1
chr10	131309164	131309164	-0.433149	0.433149	60521	474605	474605	1	3	0.0409456	1	0.0458762	1
chr16	32940983	32940983	-0.431615	0.431615	152723	666240	666240	1	1	0.041555	1	0.0465219	1
chr7	104581746	104581746	-0.431521	0.431521	374204	357132	357132	1	2	0.0416137	1	0.0465834	1
chr10	86885694	86885694	-0.431313	0.431313	52798	459743	459743	1	1	0.0417087	1	0.0466868	1
chr1	179557438	179557438	-0.431253	0.431253	29077	60534	60534	1	21	0.041745	1	0.0467259	1
chr4	42371788	42371788	-0.430403	0.430403	298866	205403	205403	1	1	0.0421699	1	0.0471732	1
chr22	42546136	42546136	-0.43023	0.43023	263769	829590	829590	1	1	0.0422342	1	0.047243	1
chr6	33599541	33599541	-0.429609	0.429609	342271	294931	294931	1	1	0.0425053	1	0.0475225	1
chr2	92317778	92317778	-0.429416	0.429416	219672	106500	106500	1	3	0.0425836	1	0.0476008	1
chr6	35442288	35442288	-0.429276	0.429276	342840	296061	296061	1	1	0.0426395	1	0.0476567	1
chr20	62867522	62867522	-0.429267	0.429267	252075	806472	806472	1	2	0.0426451	1	0.0476623	1
chr2	132480958	132480958	-0.429041	0.429041	225195	116783	116783	1	4	0.0427317	1	0.0477545	1
chr19	57615691	57615691	-0.428398	0.428398	205499	782368	782368	1	3	0.043042	1	0.0480732	1
chr19	50221180	50221180	-0.428376	0.428376	203318	776737	776737	1	1	0.0430532	1	0.0480844	1
chr2	234621621	234621621	-0.427779	0.427779	237633	139105	139105	1	4	0.0432879	1	0.0483331	1
chr11	63751153	63751153	-0.427547	0.427547	71741	500631	500631	1	1	0.0433914	1	0.0484421	1
chr16	57680025	57680025	-0.427375	0.427375	154942	670684	670684	1	4	0.043464	1	0.048526	1
chr7	158713075	158713075	-0.426553	0.426553	382315	373107	373107	1	8	0.0438386	1	0.0489173	1
chr17	15689091	15689091	-0.426014	0.426014	165991	696122	696122	1	1	0.0441069	1	0.0491912	1
chr17	26904381	26904381	-0.425951	0.425951	168059	700281	700281	1	13	0.0441293	1	0.0492164	1
chr13	28060989	28060989	-0.425934	0.425934	107179	573630	573630	1	2	0.044146	1	0.0492332	1
chr8	10875246	10875246	-0.425414	0.425414	384434	377563	377563	1	1	0.0443697	1	0.0494819	1
chr7	63334719	63334719	-0.424946	0.424946	368758	346070	346070	1	1	0.0445849	1	0.0496944	1
chr3	197406217	197406217	-0.424848	0.424848	292676	192698	192698	1	3	0.0446408	1	0.0497503	1
chr2	174696522	174696522	-0.424847	0.424847	229693	124238	124238	1	1	0.0446408	1	0.0497503	1
chr1	87011878	87011878	-0.424568	0.424568	18491	38428	38428	1	1	0.044747	1	0.0498593	1
chr10	72723392	72723392	-0.422834	0.422834	50304	455456	455456	1	1	0.0455632	1	0.0507174	1
chr7	157641163	157641163	-0.422003	0.422003	381880	372025	372025	1	1	0.0459489	1	0.0511199	1
chr4	9514864	9514864	-0.421932	0.421932	295756	200136	200136	1	3	0.0459992	1	0.051173	1
chr8	98789595	98789595	-0.421902	0.421902	394868	396875	396875	1	16	0.046016	1	0.0511869	1
chr16	15505421	15505421	-0.421779	0.421779	149437	659146	659146	1	1	0.0460803	1	0.0512568	1
chr17	76386825	76386825	-0.421621	0.421621	179337	724385	724385	1	2	0.0461529	1	0.0513295	1
chr17	43657317	43657317	-0.42073	0.42073	172305	710019	710019	1	1	0.0465722	1	0.0517655	1
chr8	131082473	131082473	-0.419899	0.419899	399429	404139	404139	1	5	0.0469607	1	0.0521736	1
chrX	153245332	153245332	-0.419625	0.419625	426763	852746	852746	1	2	0.0471145	1	0.0523357	1
chr8	7564377	7564377	-0.418546	0.418546	383746	376356	376356	1	1	0.0476595	1	0.0529059	1
chr2	74455047	74455047	-0.418288	0.418288	217961	103095	103095	1	1	0.0477909	1	0.0530429	1
chr3	9981905	9981905	-0.417964	0.417964	267529	146658	146658	1	1	0.047925	1	0.0531771	1
chr21	46860579	46860579	-0.417753	0.417753	256848	815602	815602	1	2	0.0479949	1	0.0532525	1
chr11	65172370	65172370	-0.41752	0.41752	72351	502485	502485	1	4	0.0481095	1	0.0533755	1
chr22	39919237	39919237	-0.417111	0.417111	263064	828097	828097	1	3	0.0482744	1	0.0535544	1
chr4	123091375	123091375	-0.416915	0.416915	305605	217522	217522	1	1	0.0483611	1	0.053655	1
chr1	153928406	153928406	-0.416778	0.416778	24513	51004	51004	1	1	0.0484226	1	0.0537221	1
chr11	122543635	122543635	-0.415979	0.415979	82034	522121	522121	1	3	0.0487776	1	0.0540911	1
chr15	91497412	91497412	-0.415534	0.415534	143566	645251	645251	1	25	0.0489816	1	0.0543091	1
chr22	39111285	39111285	-0.414888	0.414888	262743	827442	827442	1	1	0.0492751	1	0.054611	1
chr22	43043131	43043131	-0.414049	0.414049	263942	829921	829921	1	22	0.0496664	1	0.0550246	1
chr11	3602919	3602919	-0.413854	0.413854	63265	483287	483287	1	5	0.0497782	1	0.055142	1
chr11	71324028	71324188	-0.206662	0.413323	74599	508221	508222	2	4	0.0053191	1	0.0553824	1
