# Supplementary material for: Differential DNA methylation patterns in whole blood from ACPA-positive patients with DMARD-naïve rheumatoid arthritis at clinical disease onset
Source: Front Immunol. 2025 Jul 21;16:1488161. doi: 10.3389/fimmu.2025.1488161 (PMC12318994; doi:10.3389/fimmu.2025.1488161)
Supplement: Supplementary file 9 [file Table6.xlsx]

## Sheet: Supplementary_Table 5 GSE_GO
Supplementary table 6 : ONTOLOGY 13 GO-Terms
Category	ID	Description	setSize	enrichmentScore	NES	pvalue	p.adjust
BP	GO:0050907	detection of chemical stimulus involved in sensory perception	391	0.563482116	2.62654	1.00E-10	1.65E-07
BP	GO:0050911	detection of chemical stimulus involved in sensory perception of smell	347	0.572167602	2.60118	1.00E-10	1.65E-07
MF	GO:0004984	olfactory receptor activity	279	0.573838954	2.57299	1.00E-10	1.65E-07
BP	GO:0009593	detection of chemical stimulus	425	0.54375029	2.53548	1.00E-10	1.65E-07
BP	GO:0007608	sensory perception of smell	372	0.549906847	2.53043	1.00E-10	1.65E-07
BP	GO:0050906	detection of stimulus involved in sensory perception	454	0.526809425	2.46672	1.00E-10	1.65E-07
BP	GO:0007606	sensory perception of chemical stimulus	443	0.527729907	2.46668	1.00E-10	1.65E-07
BP	GO:0051606	detection of stimulus	573	0.473393611	2.26393	1.00E-10	1.65E-07
MF	GO:0004930	G protein-coupled receptor activity	725	0.401520035	1.95486	1.00E-10	1.65E-07
MF	GO:0005549	odorant binding	96	0.563454496	2.17183	9.03E-08	0.000134335
BP	GO:0097529	myeloid leukocyte migration	226	-0.375663354	2.18315	6.83E-06	0.009232636
MF	GO:0033038	bitter taste receptor activity	19	0.776633393	2.14888	9.13E-06	0.011317288
MF	GO:0008527	taste receptor activity	24	0.721608875	-1.75999	2.21E-05	0.025256398
MF: Molecular Function
BP: Biological Process
NES: Normalized Enrichment Score
