# Supplementary material for: Differential DNA methylation patterns in whole blood from ACPA-positive patients with DMARD-naïve rheumatoid arthritis at clinical disease onset
Source: Front Immunol. 2025 Jul 21;16:1488161. doi: 10.3389/fimmu.2025.1488161 (PMC12318994; doi:10.3389/fimmu.2025.1488161)
Supplement: Supplementary file 10 [file Table7.xlsx]

## Sheet: missKEGG
Supplementary table 7 : KEGG pathways identified by missMethyl method (FDR<0.1)
ID	Description	N	DE	P.DE	FDR
hsa04110	Cell cycle	157	99	2.6334e-10	9.37491e-08
hsa05203	Viral carcinogenesis	193	106	2.93483e-06	0.000522399
hsa04115	p53 signaling pathway	74	44	0.000663017	0.078678
hsa04141	Protein processing in endoplasmic reticulum	168	83	0.00101933	0.0907203
N: number of genes in the KEGG term
DE: number of genes that are differentially methylated
